# Supplementary material for: An unexpected oxidation: NaK5Cl2(S2O6)2 revisited
Source: Acta Crystallogr E Crystallogr Commun. 2017 Jan 13;73(Pt 2):188–91. doi: 10.1107/S2056989017000494 (PMC5290562; doi:10.1107/S2056989017000494)
Supplement: Supplementary file 1 [file e-73-00188-sup1.cif]

##############################################################################
#                                                                            #
# This CIF contains the data in a paper accepted for publication in          #
# Acta Crystallographica Section E. It conforms to the requirements of       #
# Notes for Authors for Acta Crystallographica Section E, and has been       #
# peer reviewed under the auspices of the IUCr Commission on Journals.       #
#                                                                            #
# Full details of the Crystallographic Information File format               #
# are given in the paper "The Crystallographic Information File (CIF):       #
# a New Standard Archive File for Crystallography" by S. R. Hall, F. H.      #
# Allen and I. D. Brown [Acta Cryst. (1991), A47, 655-685].                  #
#                                                                            #
# The current version of the core CIF dictionary is obtainable from          #
# ftp://ftp.iucr.org/pub/cif_core.dic.                                       #
#                                                                            #
# Software is freely available for graphical display of the structure(s)     #
# in this CIF. For information consult the CIF software page                 #
# http://www.iucr.org/resources/cif/software.                                #
#                                                                            #
# This file may be used for bona fide research purposes within the           #
# scientific community so long as proper attribution is given to the journal # 
# article from which it was obtained.                                        #
#                                                                            #
##############################################################################
data_I
_audit_creation_method     'SHELXL-2014/7'
_chemical_name_systematic
;
Sodium pentapotassium dichloride bis(dithionate)
;
_chemical_name_common     ?
_chemical_formula_moiety     'Na K5 Cl2 (S2 O6)2'
_chemical_formula_sum     'Cl2 K5 Na O12 S4'
_chemical_formula_iupac     'Na K5 Cl2 (S2 O6)2'
_chemical_formula_weight     609.63
_chemical_melting_point     ?
_shelx_space_group_comment
;
The symmetry employed for this shelxl refinement is uniquely defined
by the following loop, which should always be used as a source of
symmetry information in preference to the above space-group names.
They are only intended as comments.
;
_space_group_crystal_system     tetragonal
_space_group_name_H-M_alt     'P 4/n'
_space_group_name_Hall     '-P 4a'
loop_
    _space_group_symop_operation_xyz
    'x, y, z'
    '-y+1/2, x, z'
    '-x+1/2, -y+1/2, z'
    'y, -x+1/2, z'
    '-x, -y, -z'
    'y-1/2, -x, -z'
    'x-1/2, y-1/2, -z'
    '-y, x-1/2, -z'
_cell_length_a     12.04210(10)
_cell_length_b     12.04210(10)
_cell_length_c     11.3925(2)
_cell_angle_alpha     90
_cell_angle_beta     90
_cell_angle_gamma     90
_cell_volume     1652.05(4)
_cell_formula_units_Z     4
_cell_measurement_reflns_used     23162
_cell_measurement_theta_min     2.34
_cell_measurement_theta_max     27.51
_cell_measurement_temperature     100(2)
_exptl_crystal_description     block
_exptl_crystal_colour     colourless
_exptl_crystal_size_max     0.050
_exptl_crystal_size_mid     0.024
_exptl_crystal_size_min     0.021
_exptl_crystal_density_diffrn     2.451
_exptl_crystal_density_meas     ?
_exptl_crystal_density_method     ?
_exptl_crystal_F_000     1200
_exptl_absorpt_coefficient_mu     2.237
_exptl_absorpt_correction_type     multi-scan
_exptl_absorpt_process_details
;
(SADABS; Sheldrick, 2004)
;
_shelx_estimated_absorpt_T_min     0.896
_shelx_estimated_absorpt_T_max     0.955
_exptl_absorpt_correction_T_min     0.91127
_exptl_absorpt_correction_T_max     1.00000
_diffrn_ambient_temperature     100(2)
_diffrn_radiation_type     MoK\a
_diffrn_radiation_wavelength     0.71073
_diffrn_measurement_device_type     'Rigaku Mercury CCD'
_diffrn_measurement_method     \w
_diffrn_detector_area_resol_mean     ?
_diffrn_reflns_number     1910
_diffrn_reflns_av_R_equivalents     ?
_diffrn_reflns_theta_min     1.788
_diffrn_reflns_theta_max     27.480
_diffrn_reflns_theta_full     25.242
_diffrn_measured_fraction_theta_max     1.000
_diffrn_measured_fraction_theta_full     1.000
_diffrn_reflns_limit_h_min     -10
_diffrn_reflns_limit_h_max     11
_diffrn_reflns_limit_k_min     -15
_diffrn_reflns_limit_k_max     15
_diffrn_reflns_limit_l_min     -14
_diffrn_reflns_limit_l_max     14
_refine_special_details
;
 Refined as a 2-component twin.
;
_reflns_number_total     1910
_reflns_number_gt     1834
_reflns_threshold_expression     'I > 2\s(I)'
_refine_ls_structure_factor_coef     Fsqd
_refine_ls_matrix_type     full
_refine_ls_R_factor_all     0.0162
_refine_ls_R_factor_gt     0.0153
_refine_ls_wR_factor_gt     0.0427
_refine_ls_wR_factor_ref     0.0432
_refine_ls_goodness_of_fit_ref     1.059
_refine_ls_restrained_S_all     1.059
_refine_ls_number_reflns     1910
_refine_ls_number_parameters     113
_refine_ls_number_restraints     0
_refine_ls_hydrogen_treatment     undef
_refine_ls_weighting_scheme     calc
_refine_ls_weighting_details
              'w=1/[\s^2^(Fo^2^)+(0.0242P)^2^+0.4886P] where P=(Fo^2^+2Fc^2^)/3'
_atom_sites_solution_hydrogens     .
_atom_sites_solution_primary     direct
_atom_sites_solution_secondary     .
_refine_ls_shift/su_max     0.000
_refine_ls_shift/su_mean     0.000
_refine_diff_density_max     0.353
_refine_diff_density_min     -0.353
_refine_ls_extinction_method     none
_refine_ls_extinction_coef     .
loop_
    _atom_type_symbol
    _atom_type_description
    _atom_type_scat_dispersion_real
    _atom_type_scat_dispersion_imag
    _atom_type_scat_source
    'Na' 'Na' 0.0362 0.0249
                         'International Tables Vol C Tables 4.2.6.8 and 6.1.1.4'
    'O' 'O' 0.0106 0.0060
                         'International Tables Vol C Tables 4.2.6.8 and 6.1.1.4'
    'S' 'S' 0.1246 0.1234
                         'International Tables Vol C Tables 4.2.6.8 and 6.1.1.4'
    'K' 'K' 0.2009 0.2494
                         'International Tables Vol C Tables 4.2.6.8 and 6.1.1.4'
    'Cl' 'Cl' 0.1484 0.1585
                         'International Tables Vol C Tables 4.2.6.8 and 6.1.1.4'
_computing_data_collection
;
CrystalClear (Rigaku, 2010)
;
_computing_cell_refinement
;
CrystalClear (Rigaku, 2010)
;
_computing_data_reduction
;
CrystalClear (Rigaku, 2010)
;
_computing_structure_solution
;
SHELXT (Sheldrick, 2015a)
;
_computing_structure_refinement
;
SHELXL2014 (Sheldrick, 2015b)
;
_computing_molecular_graphics
;
ORTEP-3 for Windows (Farrugia, 2012) and ATOMS (Dowty, 1999)
;
_computing_publication_material
;
SHELXL2014 (Sheldrick, 2015b)
;
loop_
    _atom_site_type_symbol
    _atom_site_label
    _atom_site_fract_x
    _atom_site_fract_y
    _atom_site_fract_z
    _atom_site_U_iso_or_equiv
    _atom_site_adp_type
    _atom_site_calc_flag
    _atom_site_occupancy
    _atom_site_disorder_assembly
    _atom_site_disorder_group
    Na Na1 0.2500 0.2500 0.01268(9) 0.0094(3) Uani d 1 . .
    Na Na2 0.7500 0.2500 0.5000 0.0084(3) Uani d 1 . .
    K K1 0.7500 0.2500 0.0000 0.01621(19) Uani d 1 . .
    K K2 0.2500 0.2500 0.51306(5) 0.01506(18) Uani d 1 . .
    K K3 0.50130(4) 0.19113(2) 0.24632(3) 0.01042(8) Uani d 1 . .
    K K4 0.18440(2) 0.00129(4) 0.74572(3) 0.01187(8) Uani d 1 . .
    S S1 0.51535(4) 0.58649(4) 0.00758(3) 0.00962(10) Uani d 1 . .
    O O1 0.63276(11) 0.59544(11) -0.02005(10) 0.0160(3) Uani d 1 . .
    O O2 0.48827(9) 0.61202(9) 0.12870(9) 0.0163(2) Uani d 1 . .
    O O3 0.44243(10) 0.63754(9) -0.07768(9) 0.0190(2) Uani d 1 . .
    S S2 0.08586(4) 0.51687(4) 0.49086(3) 0.00872(10) Uani d 1 . .
    O O4 0.10996(9) 0.48723(9) 0.37002(9) 0.0152(2) Uani d 1 . .
    O O5 0.09283(11) 0.63505(10) 0.51433(9) 0.0142(3) Uani d 1 . .
    O O6 0.13966(9) 0.44729(9) 0.57748(9) 0.0169(2) Uani d 1 . .
    Cl Cl1 0.2500 0.2500 0.77619(6) 0.00944(14) Uani d 1 . .
    Cl Cl2 0.2500 0.2500 0.25196(5) 0.00958(16) Uani d 1 . .
    Cl Cl3 0.2500 0.7500 0.26312(4) 0.00951(13) Uani d 1 . .
loop_
    _atom_site_aniso_label
    _atom_site_aniso_U_11
    _atom_site_aniso_U_22
    _atom_site_aniso_U_33
    _atom_site_aniso_U_12
    _atom_site_aniso_U_13
    _atom_site_aniso_U_23
    K1 0.0200(3) 0.0200(3) 0.0086(3) 0.000 0.000 0.000
    K2 0.0183(3) 0.0183(3) 0.0086(3) 0.000 0.000 0.000
    K3 0.00940(15) 0.01049(13) 0.01136(15) 0.00021(17) 0.00028(9) -0.00154(12)
    K4 0.01177(13) 0.00978(15) 0.01406(15) -0.00037(17) -0.00130(13) 0.00016(10)
    Na1 0.0094(5) 0.0094(5) 0.0095(5) 0.000 0.000 0.000
    Na2 0.0080(5) 0.0080(5) 0.0090(5) 0.000 0.000 0.000
    S1 0.0104(2) 0.0092(2) 0.00920(16) -0.00190(19) 0.00093(11) -0.00018(12)
    O1 0.0137(7) 0.0134(6) 0.0208(5) -0.0041(6) 0.0057(4) -0.0037(5)
    O2 0.0201(6) 0.0156(5) 0.0131(5) -0.0047(5) 0.0054(5) -0.0053(4)
    O3 0.0211(6) 0.0137(5) 0.0223(6) -0.0004(5) -0.0074(5) 0.0047(5)
    S2 0.0080(2) 0.0088(2) 0.00928(16) -0.00075(18) 0.00053(12) -0.00015(12)
    O4 0.0139(5) 0.0188(6) 0.0129(5) -0.0036(5) 0.0053(4) -0.0044(4)
    O5 0.0134(7) 0.0091(6) 0.0200(5) -0.0031(5) 0.0024(4) -0.0026(4)
    O6 0.0129(5) 0.0176(6) 0.0202(5) -0.0001(5) -0.0040(4) 0.0061(5)
    Cl1 0.0100(2) 0.0100(2) 0.0084(3) 0.000 0.000 0.000
    Cl2 0.0099(2) 0.0099(2) 0.0090(3) 0.000 0.000 0.000
    Cl3 0.0107(3) 0.0093(2) 0.0085(2) 0.00012(15) 0.000 0.000
_geom_special_details
;
 All esds (except the esd in the dihedral angle between two l.s. planes)
 are estimated using the full covariance matrix.  The cell esds are taken
 into account individually in the estimation of esds in distances, angles
 and torsion angles; correlations between esds in cell parameters are only
 used when they are defined by crystal symmetry.  An approximate (isotropic)
 treatment of cell esds is used for estimating esds involving l.s. planes.
;
loop_
    _geom_bond_atom_site_label_1
    _geom_bond_atom_site_label_2
    _geom_bond_site_symmetry_2
    _geom_bond_distance
    _geom_bond_publ_flag
    Na1 O1 5_665 2.3375(13) y
    Na1 O1 7 2.3375(13) ?
    Na1 O1 8_655 2.3375(13) ?
    Na1 O1 6_565 2.3375(13) ?
    Na1 Cl1 1_554 2.6942(13) y
    Na1 Cl2 . 2.7260(12) y
    Na2 O5 7_656 2.3506(13) y
    Na2 O5 5_666 2.3506(13) ?
    Na2 O5 4 2.3506(13) ?
    Na2 O5 2_655 2.3506(13) ?
    Na2 Cl3 2_655 2.6986(5) y
    Na2 Cl3 5_666 2.6986(5) ?
    K1 O3 4 2.8262(12) y
    K1 O3 2_655 2.8262(12) ?
    K1 O3 7_655 2.8262(12) ?
    K1 O3 5_665 2.8262(12) ?
    K1 Cl3 2_655 2.9976(5) y
    K1 Cl3 5_665 2.9976(5) ?
    K2 O6 . 2.8193(11) y
    K2 O6 4 2.8193(12) ?
    K2 O6 2 2.8193(12) ?
    K2 O6 3 2.8193(11) ?
    K2 Cl2 . 2.9746(8) y
    K2 Cl1 . 2.9978(9) y
    K3 O4 4 2.7843(11) y
    K3 O2 4 2.8705(11) y
    K3 O4 3 2.8973(11) y
    K3 O3 5_665 2.8995(11) y
    K3 O1 8_655 2.9148(11) y
    K3 O5 7_656 3.0176(11) y
    K3 Cl3 2_655 3.0836(5) y
    K3 Cl2 . 3.1088(5) y
    K4 O2 8_656 2.8429(11) y
    K4 O6 3 2.9235(11) y
    K4 O6 2 2.9941(11) y
    K4 O4 6_556 3.0284(12) y
    K4 O3 3_556 3.0290(11) y
    K4 O2 7_556 3.0664(12) y
    K4 Cl1 . 3.1168(5) y
    K4 Cl3 6_556 3.1291(5) y
    K4 O5 6_556 3.2273(12) ?
    K4 O1 7_556 3.3822(12) ?
    S1 O3 . 1.4465(11) y
    S1 O2 . 1.4507(10) y
    S1 O1 . 1.4526(13) y
    S1 S1 5_665 2.1227(9) y
    O1 Na1 5_665 2.3375(13) ?
    O1 K3 6_665 2.9148(11) ?
    O1 K4 7_666 3.3822(12) ?
    O2 K4 6_666 2.8429(11) ?
    O2 K3 2 2.8705(11) ?
    O2 K4 7_666 3.0664(12) ?
    O3 K1 5_665 2.8262(12) ?
    O3 K3 5_665 2.8995(11) ?
    O3 K4 3_554 3.0290(11) ?
    S2 O6 . 1.4475(11) y
    S2 O5 . 1.4505(13) y
    S2 O4 . 1.4516(10) y
    S2 S2 5_566 2.1176(9) y
    O4 K3 2 2.7843(11) ?
    O4 K3 3 2.8973(11) ?
    O4 K4 8_566 3.0284(12) ?
    O5 Na2 5_666 2.3506(13) ?
    O5 K3 7_566 3.0176(11) ?
    O5 K4 8_566 3.2273(12) ?
    O6 K4 3 2.9235(11) ?
    O6 K4 4 2.9941(11) ?
    Cl1 Na1 1_556 2.6943(13) ?
    Cl1 K4 3 3.1168(5) ?
    Cl1 K4 4 3.1168(5) ?
    Cl1 K4 2 3.1168(5) ?
    Cl2 K3 4 3.1088(5) ?
    Cl2 K3 2 3.1088(5) ?
    Cl2 K3 3 3.1088(5) ?
    Cl3 Na2 5_666 2.6987(5) ?
    Cl3 K1 5_665 2.9976(5) ?
    Cl3 K3 2 3.0835(5) ?
    Cl3 K3 4_565 3.0835(5) ?
    Cl3 K4 8_566 3.1291(5) ?
    Cl3 K4 6_666 3.1291(5) ?
loop_
    _geom_angle_atom_site_label_1
    _geom_angle_atom_site_label_2
    _geom_angle_atom_site_label_3
    _geom_angle_site_symmetry_1
    _geom_angle_site_symmetry_3
    _geom_angle
    _geom_angle_publ_flag
    O1 Na1 O1 5_665 7 175.89(8) ?
    O1 Na1 O1 5_665 8_655 89.926(3) ?
    O1 Na1 O1 7 8_655 89.926(3) ?
    O1 Na1 O1 5_665 6_565 89.926(3) ?
    O1 Na1 O1 7 6_565 89.926(3) ?
    O1 Na1 O1 8_655 6_565 175.89(8) ?
    O1 Na1 Cl1 5_665 1_554 92.06(4) ?
    O1 Na1 Cl1 7 1_554 92.06(4) ?
    O1 Na1 Cl1 8_655 1_554 92.06(4) ?
    O1 Na1 Cl1 6_565 1_554 92.06(4) ?
    O1 Na1 Cl2 5_665 . 87.94(4) ?
    O1 Na1 Cl2 7 . 87.94(4) ?
    O1 Na1 Cl2 8_655 . 87.94(4) ?
    O1 Na1 Cl2 6_565 . 87.94(4) ?
    Cl1 Na1 Cl2 1_554 . 180.0 ?
    O5 Na2 O5 7_656 5_666 172.03(5) ?
    O5 Na2 O5 7_656 4 90.277(4) ?
    O5 Na2 O5 5_666 4 90.277(4) ?
    O5 Na2 O5 7_656 2_655 90.277(4) ?
    O5 Na2 O5 5_666 2_655 90.277(4) ?
    O5 Na2 O5 4 2_655 172.03(5) ?
    O5 Na2 Cl3 7_656 2_655 86.02(3) ?
    O5 Na2 Cl3 5_666 2_655 86.02(3) ?
    O5 Na2 Cl3 4 2_655 93.98(3) ?
    O5 Na2 Cl3 2_655 2_655 93.98(3) ?
    O5 Na2 Cl3 7_656 5_666 93.98(3) ?
    O5 Na2 Cl3 5_666 5_666 93.98(3) ?
    O5 Na2 Cl3 4 5_666 86.02(3) ?
    O5 Na2 Cl3 2_655 5_666 86.02(3) ?
    Cl3 Na2 Cl3 2_655 5_666 180.0 ?
    O3 K1 O3 4 2_655 143.50(4) ?
    O3 K1 O3 4 7_655 95.627(13) ?
    O3 K1 O3 2_655 7_655 95.627(13) ?
    O3 K1 O3 4 5_665 95.627(13) ?
    O3 K1 O3 2_655 5_665 95.627(13) ?
    O3 K1 O3 7_655 5_665 143.50(4) ?
    O3 K1 Cl3 4 2_655 108.25(2) ?
    O3 K1 Cl3 2_655 2_655 108.25(2) ?
    O3 K1 Cl3 7_655 2_655 71.75(2) ?
    O3 K1 Cl3 5_665 2_655 71.75(2) ?
    O3 K1 Cl3 4 5_665 71.75(2) ?
    O3 K1 Cl3 2_655 5_665 71.75(2) ?
    O3 K1 Cl3 7_655 5_665 108.25(2) ?
    O3 K1 Cl3 5_665 5_665 108.25(2) ?
    Cl3 K1 Cl3 2_655 5_665 180.0 ?
    O6 K2 O6 . 4 86.115(12) ?
    O6 K2 O6 . 2 86.115(12) ?
    O6 K2 O6 4 2 149.82(5) ?
    O6 K2 O6 . 3 149.82(5) ?
    O6 K2 O6 4 3 86.115(12) ?
    O6 K2 O6 2 3 86.115(12) ?
    O6 K2 Cl2 . . 105.09(2) ?
    O6 K2 Cl2 4 . 105.09(2) ?
    O6 K2 Cl2 2 . 105.09(2) ?
    O6 K2 Cl2 3 . 105.09(2) ?
    O6 K2 Cl1 . . 74.91(2) ?
    O6 K2 Cl1 4 . 74.91(2) ?
    O6 K2 Cl1 2 . 74.91(2) ?
    O6 K2 Cl1 3 . 74.91(2) ?
    Cl2 K2 Cl1 . . 180.0 ?
    O4 K3 O2 4 4 155.78(4) ?
    O4 K3 O4 4 3 111.31(5) ?
    O2 K3 O4 4 3 83.34(3) ?
    O4 K3 O3 4 5_665 74.78(3) ?
    O2 K3 O3 4 5_665 96.76(3) ?
    O4 K3 O3 3 5_665 163.31(3) ?
    O4 K3 O1 4 8_655 129.10(4) ?
    O2 K3 O1 4 8_655 65.88(3) ?
    O4 K3 O1 3 8_655 93.82(3) ?
    O3 K3 O1 5_665 8_655 71.28(3) ?
    O4 K3 O5 4 7_656 75.96(3) ?
    O2 K3 O5 4 7_656 94.81(3) ?
    O4 K3 O5 3 7_656 64.12(3) ?
    O3 K3 O5 5_665 7_656 132.27(4) ?
    O1 K3 O5 8_655 7_656 153.02(3) ?
    O4 K3 Cl3 4 2_655 80.21(2) ?
    O2 K3 Cl3 4 2_655 75.58(2) ?
    O4 K3 Cl3 3 2_655 126.11(2) ?
    O3 K3 Cl3 5_665 2_655 69.55(2) ?
    O1 K3 Cl3 8_655 2_655 119.90(3) ?
    O5 K3 Cl3 7_656 2_655 68.94(3) ?
    O4 K3 Cl2 4 . 74.58(2) ?
    O2 K3 Cl2 4 . 129.30(2) ?
    O4 K3 Cl2 3 . 73.07(2) ?
    O3 K3 Cl2 5_665 . 94.52(3) ?
    O1 K3 Cl2 8_655 . 71.59(3) ?
    O5 K3 Cl2 7_656 . 112.82(3) ?
    Cl3 K3 Cl2 2_655 . 153.089(9) ?
    O2 K4 O6 8_656 3 73.54(3) ?
    O2 K4 O6 8_656 2 144.06(3) ?
    O6 K4 O6 3 2 81.16(4) ?
    O2 K4 O4 8_656 6_556 150.56(4) ?
    O6 K4 O4 3 6_556 112.11(3) ?
    O6 K4 O4 2 6_556 63.40(3) ?
    O2 K4 O3 8_656 3_556 94.02(3) ?
    O6 K4 O3 3 3_556 156.61(4) ?
    O6 K4 O3 2 3_556 117.73(3) ?
    O4 K4 O3 6_556 3_556 69.49(3) ?
    O2 K4 O2 8_656 7_556 116.96(4) ?
    O6 K4 O2 3 7_556 140.54(3) ?
    O6 K4 O2 2 7_556 69.44(3) ?
    O4 K4 O2 6_556 7_556 77.97(3) ?
    O3 K4 O2 3_556 7_556 62.72(3) ?
    O2 K4 Cl1 8_656 . 77.20(2) ?
    O6 K4 Cl1 3 . 71.69(2) ?
    O6 K4 Cl1 2 . 70.78(2) ?
    O4 K4 Cl1 6_556 . 132.25(2) ?
    O3 K4 Cl1 3_556 . 125.74(3) ?
    O2 K4 Cl1 7_556 . 74.06(2) ?
    O2 K4 Cl3 8_656 6_556 75.23(2) ?
    O6 K4 Cl3 3 6_556 90.04(2) ?
    O6 K4 Cl3 2 6_556 130.64(2) ?
    O4 K4 Cl3 6_556 6_556 75.88(2) ?
    O3 K4 Cl3 3_556 6_556 67.35(2) ?
    O2 K4 Cl3 7_556 6_556 129.05(2) ?
    Cl1 K4 Cl3 . 6_556 150.327(9) ?
    O2 K4 O5 8_656 6_556 126.97(3) ?
    O6 K4 O5 3 6_556 66.79(3) ?
    O6 K4 O5 2 6_556 60.67(3) ?
    O4 K4 O5 6_556 6_556 45.62(3) ?
    O3 K4 O5 3_556 6_556 108.85(3) ?
    O2 K4 O5 7_556 6_556 116.05(3) ?
    Cl1 K4 O5 . 6_556 119.10(3) ?
    Cl3 K4 O5 6_556 6_556 71.17(3) ?
    O2 K4 O1 8_656 7_556 73.26(3) ?
    O6 K4 O1 3 7_556 131.92(3) ?
    O6 K4 O1 2 7_556 107.92(3) ?
    O4 K4 O1 6_556 7_556 113.99(3) ?
    O3 K4 O1 3_556 7_556 58.57(3) ?
    O2 K4 O1 7_556 7_556 44.07(3) ?
    Cl1 K4 O1 . 7_556 67.76(3) ?
    Cl3 K4 O1 6_556 7_556 113.60(2) ?
    O5 K4 O1 6_556 7_556 158.77(2) ?
    O3 S1 O2 . . 114.34(7) ?
    O3 S1 O1 . . 114.44(7) ?
    O2 S1 O1 . . 114.16(7) ?
    O3 S1 S1 . 5_665 104.87(6) ?
    O2 S1 S1 . 5_665 104.25(5) ?
    O1 S1 S1 . 5_665 102.99(6) ?
    S1 O1 Na1 . 5_665 129.73(8) ?
    S1 O1 K3 . 6_665 113.37(6) ?
    Na1 O1 K3 5_665 6_665 101.79(5) ?
    S1 O1 K4 . 7_666 87.35(5) ?
    Na1 O1 K4 5_665 7_666 97.05(5) ?
    K3 O1 K4 6_665 7_666 129.71(5) ?
    S1 O2 K4 . 6_666 130.46(6) ?
    S1 O2 K3 . 2 120.98(6) ?
    K4 O2 K3 6_666 2 101.95(3) ?
    S1 O2 K4 . 7_666 100.28(6) ?
    K4 O2 K4 6_666 7_666 95.61(3) ?
    K3 O2 K4 2 7_666 99.20(3) ?
    S1 O3 K1 . 5_665 119.41(6) ?
    S1 O3 K3 . 5_665 127.26(6) ?
    K1 O3 K3 5_665 5_665 93.33(3) ?
    S1 O3 K4 . 3_554 121.17(6) ?
    K1 O3 K4 5_665 3_554 93.38(3) ?
    K3 O3 K4 5_665 3_554 94.04(3) ?
    O6 S2 O5 . . 114.61(7) ?
    O6 S2 O4 . . 114.50(7) ?
    O5 S2 O4 . . 113.86(7) ?
    O6 S2 S2 . 5_566 105.01(5) ?
    O5 S2 S2 . 5_566 103.10(6) ?
    O4 S2 S2 . 5_566 103.96(5) ?
    S2 O5 Na2 . 5_666 127.70(8) ?
    S2 O5 K3 . 7_566 111.41(6) ?
    Na2 O5 K3 5_666 7_566 103.01(4) ?
    S2 O5 K4 . 8_566 89.49(5) ?
    Na2 O5 K4 5_666 8_566 96.35(4) ?
    K3 O5 K4 7_566 8_566 131.31(5) ?
    S2 O6 K2 . . 121.42(6) ?
    S2 O6 K4 . 3 130.44(6) ?
    K2 O6 K4 . 3 90.43(3) ?
    S2 O6 K4 . 4 119.60(6) ?
    K2 O6 K4 . 4 89.00(3) ?
    K4 O6 K4 3 4 95.50(3) ?
    Na1 Cl1 K2 1_556 . 180.0 ?
    Na1 Cl1 K4 1_556 . 96.394(14) ?
    K2 Cl1 K4 . . 83.606(14) ?
    Na1 Cl1 K4 1_556 3 96.394(14) ?
    K2 Cl1 K4 . 3 83.606(14) ?
    K4 Cl1 K4 . 3 167.21(3) ?
    Na1 Cl1 K4 1_556 4 96.394(14) ?
    K2 Cl1 K4 . 4 83.606(14) ?
    K4 Cl1 K4 . 4 89.290(3) ?
    K4 Cl1 K4 3 4 89.289(3) ?
    Na1 Cl1 K4 1_556 2 96.394(14) ?
    K2 Cl1 K4 . 2 83.606(14) ?
    K4 Cl1 K4 . 2 89.289(3) ?
    K4 Cl1 K4 3 2 89.289(3) ?
    K4 Cl1 K4 4 2 167.21(3) ?
    Na1 Cl2 K2 . . 180.0 ?
    Na1 Cl2 K3 . . 88.815(12) ?
    K2 Cl2 K3 . . 91.185(12) ?
    Na1 Cl2 K3 . 4 88.814(12) ?
    K2 Cl2 K3 . 4 91.186(12) ?
    K3 Cl2 K3 . 4 89.9760(10)
                            ?
    Na1 Cl2 K3 . 2 88.815(12) ?
    K2 Cl2 K3 . 2 91.185(12) ?
    K3 Cl2 K3 . 2 89.9750(10)
                            ?
    K3 Cl2 K3 4 2 177.63(2) ?
    Na1 Cl2 K3 . 3 88.814(12) ?
    K2 Cl2 K3 . 3 91.186(12) ?
    K3 Cl2 K3 . 3 177.63(2) ?
    K3 Cl2 K3 4 3 89.9750(10)
                            ?
    K3 Cl2 K3 2 3 89.9750(10)
                            ?
    Na2 Cl3 K1 5_666 5_665 180.0 ?
    Na2 Cl3 K3 5_666 2 93.559(11) ?
    K1 Cl3 K3 5_665 2 86.441(11) ?
    Na2 Cl3 K3 5_666 4_565 93.559(11) ?
    K1 Cl3 K3 5_665 4_565 86.441(11) ?
    K3 Cl3 K3 2 4_565 172.88(2) ?
    Na2 Cl3 K4 5_666 8_566 91.846(11) ?
    K1 Cl3 K4 5_665 8_566 88.154(10) ?
    K3 Cl3 K4 2 8_566 88.576(7) ?
    K3 Cl3 K4 4_565 8_566 91.195(7) ?
    Na2 Cl3 K4 5_666 6_666 91.846(10) ?
    K1 Cl3 K4 5_665 6_666 88.154(10) ?
    K3 Cl3 K4 2 6_666 91.195(7) ?
    K3 Cl3 K4 4_565 6_666 88.576(7) ?
    K4 Cl3 K4 8_566 6_666 176.31(2) ?
_shelx_hkl_file
;
   1  -1   0     122      19  -2
   1   1   0     122      19   1
   0  -2   0   83220     364  -2
   0   2   0   83220     364   1
   2  -2   0  174124     818  -2
   2   2   0  174124     818   1
  -1  -3   0    7215      62  -2
  -1   3   0    7215      62   1
   1  -3   0    6743      90  -2
   1   3   0    6743      90   1
   3  -3   0      62      25  -2
   3   3   0      62      25   1
  -2  -4   0 1267048    6133  -2
  -2   4   0 1267048    6133   1
   0  -4   0  496920    2810  -2
   0   4   0  496920    2810   1
   2  -4   0 1259853    6138  -2
   2   4   0 1259853    6138   1
   4  -4   0   31098     236  -2
   4   4   0   31098     236   1
  -3  -5   0  584984    3074  -2
  -3   5   0  584984    3074   1
  -1  -5   0  773979    4339  -2
  -1   5   0  773979    4339   1
   1  -5   0  776973    3165  -2
   1   5   0  776973    3165   1
   3  -5   0  576983    1724  -2
   3   5   0  576983    1724   1
   5  -5   0      72      31  -2
   5   5   0      72      31   1
  -4  -6   0  294005     848  -2
  -4   6   0  294005     848   1
  -2  -6   0  137042     883  -2
  -2   6   0  137042     883   1
   0  -6   0    2159      59  -2
   0   6   0    2159      59   1
   2  -6   0  136565     883  -2
   2   6   0  136565     883   1
   4  -6   0  294765    1043  -2
   4   6   0  294765    1043   1
   6  -6   0   51839     501  -2
   6   6   0   51839     501   1
  -5  -7   0  173150    1138  -2
  -5   7   0  173150    1138   1
  -3  -7   0   33857     295  -2
  -3   7   0   33857     295   1
  -1  -7   0   16313     427  -2
  -1   7   0   16313     427   1
   1  -7   0   16253     211  -2
   1   7   0   16253     211   1
   3  -7   0   33575     229  -2
   3   7   0   33575     229   1
   5  -7   0  172340     912  -2
   5   7   0  172340     912   1
   7  -7   0     112      45  -2
   7   7   0     112      45   1
  -6  -8   0  394254    2525  -2
  -6   8   0  394254    2525   1
  -4  -8   0    1163      51  -2
  -4   8   0    1163      51   1
  -2  -8   0  387272    1978  -2
  -2   8   0  387272    1978   1
   0  -8   0  440887    1880  -2
   0   8   0  440887    1880   1
   2  -8   0  386380    1416  -2
   2   8   0  386380    1416   1
   4  -8   0     876      40  -2
   4   8   0     876      40   1
   6  -8   0  399670    1186  -2
   6   8   0  399670    1186   1
   8  -8   0   19662     302  -2
   8   8   0   19662     302   1
  -7  -9   0   39944     351  -2
  -7   9   0   39944     351   1
  -5  -9   0  184790    1677  -2
  -5   9   0  184790    1677   1
  -3  -9   0    4745     121  -2
  -3   9   0    4745     121   1
  -1  -9   0   31065     337  -2
  -1   9   0   31065     337   1
   1  -9   0   30198     243  -2
   1   9   0   30198     243   1
   3  -9   0    4602      86  -2
   3   9   0    4602      86   1
   5  -9   0  187024     958  -2
   5   9   0  187024     958   1
   7  -9   0   38238     431  -2
   7   9   0   38238     431   1
   9  -9   0     685      87  -2
   9   9   0     685      87   1
  -8 -10   0   28555     455  -2
  -8  10   0   28555     455   1
  -6 -10   0  321411    1742  -2
  -6  10   0  321411    1742   1
  -4 -10   0   11449     281  -2
  -4  10   0   11449     281   1
  -2 -10   0  224044    1914  -2
  -2  10   0  224044    1914   1
   0 -10   0   53447     525  -2
   0  10   0   53447     525   1
   2 -10   0  226827     890  -2
   2  10   0  226827     890   1
   4 -10   0   12159     187  -2
   4  10   0   12159     187   1
   6 -10   0  312589    1096  -2
   6  10   0  312589    1096   1
   8 -10   0   30097     346  -2
   8  10   0   30097     346   1
  10 -10   0  307952    1583  -2
  10  10   0  307952    1583   1
  -9 -11   0    4177     174  -2
  -9  11   0    4177     174   1
  -7 -11   0     954      98  -2
  -7  11   0     954      98   1
  -5 -11   0   24143     603  -2
  -5  11   0   24143     603   1
  -3 -11   0   60669     696  -2
  -3  11   0   60669     696   1
  -1 -11   0    1951     111  -2
  -1  11   0    1951     111   1
   1 -11   0    1686      82  -2
   1  11   0    1686      82   1
   3 -11   0   60038     381  -2
   3  11   0   60038     381   1
   5 -11   0   25408     302  -2
   5  11   0   25408     302   1
   7 -11   0     716      81  -2
   7  11   0     716      81   1
   9 -11   0    4619     250  -2
   9  11   0    4619     250   1
  11 -11   0      27     114  -2
  11  11   0      27     114   1
 -10 -12   0    1027     180  -2
 -10  12   0    1027     180   1
  -8 -12   0   28809     435  -2
  -8  12   0   28809     435   1
  -6 -12   0    3902     192  -2
  -6  12   0    3902     192   1
  -4 -12   0  102626    1031  -2
  -4  12   0  102626    1031   1
  -2 -12   0   69233     638  -2
  -2  12   0   69233     638   1
   0 -12   0  341838    1954  -2
   0  12   0  341838    1954   1
   2 -12   0   68715     574  -2
   2  12   0   68715     574   1
   4 -12   0  103834     670  -2
   4  12   0  103834     670   1
   6 -12   0    4186     144  -2
   6  12   0    4186     144   1
   8 -12   0   28232     447  -2
   8  12   0   28232     447   1
  10 -12   0     808     133  -2
  10  12   0     808     133   1
  -7 -13   0   17466     481  -2
  -7  13   0   17466     481   1
  -5 -13   0  123302    1013  -2
  -5  13   0  123302    1013   1
  -3 -13   0    3320     171  -2
  -3  13   0    3320     171   1
  -1 -13   0   54175     541  -2
  -1  13   0   54175     541   1
   1 -13   0   54518     538  -2
   1  13   0   54518     538   1
   3 -13   0    3150     156  -2
   3  13   0    3150     156   1
   5 -13   0  120604     987  -2
   5  13   0  120604     987   1
   7 -13   0   18888     338  -2
   7  13   0   18888     338   1
  -6 -14   0   19854     439  -2
  -6  14   0   19854     439   1
  -4 -14   0  101744    1369  -2
  -4  14   0  101744    1369   1
  -2 -14   0    6744     234  -2
  -2  14   0    6744     234   1
   0 -14   0    6783     213  -2
   0  14   0    6783     213   1
   2 -14   0    6077     227  -2
   2  14   0    6077     227   1
   4 -14   0  100993     813  -2
   4  14   0  100993     813   1
   6 -14   0   20030     355  -2
   6  14   0   20030     355   1
  -3 -15   0   23864     453  -2
  -3  15   0   23864     453   1
  -1 -15   0    7272     251  -2
  -1  15   0    7272     251   1
   1 -15   0    6497     247  -2
   1  15   0    6497     247   1
   3 -15   0   22299     438  -2
   3  15   0   22299     438   1
   0   0  -1       1      23  -2
   0   0   1       1      23   1
   0  -1  -1      63       8  -2
   0   1   1      63       8   1
   1  -1  -1    1048      16  -2
   1   1   1    1048      16   1
  -1  -2  -1     530      14  -2
  -1   2   1     530      14   1
   0  -2  -1      16       9  -2
   0   2   1      16       9   1
   1  -2  -1     878      17  -2
   1   2   1     878      17   1
   2  -2  -1      44      14  -2
   2   2   1      44      14   1
  -2  -3  -1     160      16  -2
  -2   3   1     160      16   1
  -1  -3  -1   23535     104  -2
  -1   3   1   23535     104   1
   0  -3  -1    3208      26  -2
   0   3   1    3208      26   1
   1  -3  -1   24283     143  -2
   1   3   1   24283     143   1
   2  -3  -1     196      14  -2
   2   3   1     196      14   1
   3  -3  -1   19690      81  -2
   3   3   1   19690      81   1
  -3  -4  -1     592      21  -2
  -3   4   1     592      21   1
  -2  -4  -1   64621     156  -2
  -2   4   1   64621     156   1
  -1  -4  -1     863      18  -2
  -1   4   1     863      18   1
   0  -4  -1     164      13  -2
   0   4   1     164      13   1
   1  -4  -1     987      20  -2
   1   4   1     987      20   1
   2  -4  -1   63860     189  -2
   2   4   1   63860     189   1
   3  -4  -1     445      23  -2
   3   4   1     445      23   1
   4  -4  -1     125      19  -2
   4   4   1     125      19   1
  -4  -5  -1    3334      40  -2
  -4   5   1    3334      40   1
  -3  -5  -1   10232      72  -2
  -3   5   1   10232      72   1
  -2  -5  -1    3050      33  -2
  -2   5   1    3050      33   1
  -1  -5  -1    5574      39  -2
  -1   5   1    5574      39   1
   0  -5  -1     583      19  -2
   0   5   1     583      19   1
   1  -5  -1    5874      47  -2
   1   5   1    5874      47   1
   2  -5  -1    2577      32  -2
   2   5   1    2577      32   1
   3  -5  -1   10630      67  -2
   3   5   1   10630      67   1
   4  -5  -1    3812      43  -2
   4   5   1    3812      43   1
   5  -5  -1   41567     221  -2
   5   5   1   41567     221   1
  -5  -6  -1    1084      34  -2
  -5   6   1    1084      34   1
  -4  -6  -1     920      28  -2
  -4   6   1     920      28   1
  -3  -6  -1    2573      37  -2
  -3   6   1    2573      37   1
  -2  -6  -1   11662      66  -2
  -2   6   1   11662      66   1
  -1  -6  -1     408      17  -2
  -1   6   1     408      17   1
   0  -6  -1      35      14  -2
   0   6   1      35      14   1
   1  -6  -1     658      20  -2
   1   6   1     658      20   1
   2  -6  -1   12523      70  -2
   2   6   1   12523      70   1
   3  -6  -1    4200      41  -2
   3   6   1    4200      41   1
   4  -6  -1     896      30  -2
   4   6   1     896      30   1
   5  -6  -1     924      32  -2
   5   6   1     924      32   1
   6  -6  -1      32      18  -2
   6   6   1      32      18   1
  -6  -7  -1     936      43  -2
  -6   7   1     936      43   1
  -5  -7  -1   19608     139  -2
  -5   7   1   19608     139   1
  -4  -7  -1     964      32  -2
  -4   7   1     964      32   1
  -3  -7  -1     658      25  -2
  -3   7   1     658      25   1
  -2  -7  -1    1085      28  -2
  -2   7   1    1085      28   1
  -1  -7  -1    2632      42  -2
  -1   7   1    2632      42   1
   0  -7  -1    1656      32  -2
   0   7   1    1656      32   1
   1  -7  -1    3226      39  -2
   1   7   1    3226      39   1
   2  -7  -1    1233      30  -2
   2   7   1    1233      30   1
   3  -7  -1     672      30  -2
   3   7   1     672      30   1
   4  -7  -1    1182      31  -2
   4   7   1    1182      31   1
   5  -7  -1   20381     159  -2
   5   7   1   20381     159   1
   6  -7  -1     857      33  -2
   6   7   1     857      33   1
   7  -7  -1    2810      65  -2
   7   7   1    2810      65   1
  -7  -8  -1     996      54  -2
  -7   8   1     996      54   1
  -6  -8  -1    4442      93  -2
  -6   8   1    4442      93   1
  -5  -8  -1    1265      38  -2
  -5   8   1    1265      38   1
  -4  -8  -1   46657     319  -2
  -4   8   1   46657     319   1
  -3  -8  -1    3358      57  -2
  -3   8   1    3358      57   1
  -2  -8  -1   53459     358  -2
  -2   8   1   53459     358   1
  -1  -8  -1     320      19  -2
  -1   8   1     320      19   1
   0  -8  -1     214      21  -2
   0   8   1     214      21   1
   1  -8  -1     264      21  -2
   1   8   1     264      21   1
   2  -8  -1   55341     279  -2
   2   8   1   55341     279   1
   3  -8  -1    2506      44  -2
   3   8   1    2506      44   1
   4  -8  -1   43839     234  -2
   4   8   1   43839     234   1
   5  -8  -1    2056      49  -2
   5   8   1    2056      49   1
   6  -8  -1    4679      83  -2
   6   8   1    4679      83   1
   7  -8  -1    1236      50  -2
   7   8   1    1236      50   1
   8  -8  -1      -4      42  -2
   8   8   1      -4      42   1
  -8  -9  -1     491      51  -2
  -8   9   1     491      51   1
  -7  -9  -1   36607     267  -2
  -7   9   1   36607     267   1
  -6  -9  -1    2155      72  -2
  -6   9   1    2155      72   1
  -5  -9  -1     521      38  -2
  -5   9   1     521      38   1
  -4  -9  -1    2018      49  -2
  -4   9   1    2018      49   1
  -3  -9  -1    3534      79  -2
  -3   9   1    3534      79   1
  -2  -9  -1      48      24  -2
  -2   9   1      48      24   1
  -1  -9  -1      79      24  -2
  -1   9   1      79      24   1
   0  -9  -1     130      23  -2
   0   9   1     130      23   1
   1  -9  -1      74      21  -2
   1   9   1      74      21   1
   2  -9  -1      23      20  -2
   2   9   1      23      20   1
   3  -9  -1    3269      53  -2
   3   9   1    3269      53   1
   4  -9  -1    1842      44  -2
   4   9   1    1842      44   1
   5  -9  -1     697      38  -2
   5   9   1     697      38   1
   6  -9  -1    1337      44  -2
   6   9   1    1337      44   1
   7  -9  -1   37351     296  -2
   7   9   1   37351     296   1
   8  -9  -1     278      48  -2
   8   9   1     278      48   1
   9  -9  -1   90579     694  -2
   9   9   1   90579     694   1
  -9 -10  -1    1217      77  -2
  -9  10   1    1217      77   1
  -8 -10  -1     536      67  -2
  -8  10   1     536      67   1
  -7 -10  -1    1334      74  -2
  -7  10   1    1334      74   1
  -6 -10  -1    4542     133  -2
  -6  10   1    4542     133   1
  -5 -10  -1    1641      89  -2
  -5  10   1    1641      89   1
  -4 -10  -1   44982     604  -2
  -4  10   1   44982     604   1
  -3 -10  -1      84      35  -2
  -3  10   1      84      35   1
  -2 -10  -1   52915     462  -2
  -2  10   1   52915     462   1
  -1 -10  -1    3800      70  -2
  -1  10   1    3800      70   1
   0 -10  -1     387      43  -2
   0  10   1     387      43   1
   1 -10  -1    2956      59  -2
   1  10   1    2956      59   1
   2 -10  -1   52853     244  -2
   2  10   1   52853     244   1
   3 -10  -1     138      27  -2
   3  10   1     138      27   1
   4 -10  -1   46049     303  -2
   4  10   1   46049     303   1
   5 -10  -1    1026      49  -2
   5  10   1    1026      49   1
   6 -10  -1    4185      85  -2
   6  10   1    4185      85   1
   7 -10  -1    1175      58  -2
   7  10   1    1175      58   1
   8 -10  -1     338      52  -2
   8  10   1     338      52   1
   9 -10  -1    1455      79  -2
   9  10   1    1455      79   1
  10 -10  -1      11      61  -2
  10  10   1      11      61   1
 -10 -11  -1     711      81  -2
 -10  11   1     711      81   1
  -9 -11  -1   16504     222  -2
  -9  11   1   16504     222   1
  -8 -11  -1    5260     131  -2
  -8  11   1    5260     131   1
  -7 -11  -1   15063     211  -2
  -7  11   1   15063     211   1
  -6 -11  -1    1184      77  -2
  -6  11   1    1184      77   1
  -5 -11  -1     410      62  -2
  -5  11   1     410      62   1
  -4 -11  -1     369      59  -2
  -4  11   1     369      59   1
  -3 -11  -1   13010     181  -2
  -3  11   1   13010     181   1
  -2 -11  -1    1955      84  -2
  -2  11   1    1955      84   1
  -1 -11  -1    8297     129  -2
  -1  11   1    8297     129   1
   0 -11  -1    3068      76  -2
   0  11   1    3068      76   1
   1 -11  -1    9575     124  -2
   1  11   1    9575     124   1
   2 -11  -1    2723      68  -2
   2  11   1    2723      68   1
   3 -11  -1   11896     129  -2
   3  11   1   11896     129   1
   4 -11  -1     674      48  -2
   4  11   1     674      48   1
   5 -11  -1     200      49  -2
   5  11   1     200      49   1
   6 -11  -1    1806      75  -2
   6  11   1    1806      75   1
   7 -11  -1   15493     188  -2
   7  11   1   15493     188   1
   8 -11  -1    4333     116  -2
   8  11   1    4333     116   1
   9 -11  -1   17277     233  -2
   9  11   1   17277     233   1
  10 -11  -1    1256      90  -2
  10  11   1    1256      90   1
  11 -11  -1   10306     233  -2
  11  11   1   10306     233   1
  -9 -12  -1     276      74  -2
  -9  12   1     276      74   1
  -8 -12  -1    6570     154  -2
  -8  12   1    6570     154   1
  -7 -12  -1     307      68  -2
  -7  12   1     307      68   1
  -6 -12  -1     172      66  -2
  -6  12   1     172      66   1
  -5 -12  -1     202      64  -2
  -5  12   1     202      64   1
  -4 -12  -1    2394      98  -2
  -4  12   1    2394      98   1
  -3 -12  -1    1588      88  -2
  -3  12   1    1588      88   1
  -2 -12  -1    2145      94  -2
  -2  12   1    2145      94   1
  -1 -12  -1     697      69  -2
  -1  12   1     697      69   1
   0 -12  -1       4      50  -2
   0  12   1       4      50   1
   1 -12  -1     515      65  -2
   1  12   1     515      65   1
   2 -12  -1    2252      78  -2
   2  12   1    2252      78   1
   3 -12  -1    1281      62  -2
   3  12   1    1281      62   1
   4 -12  -1    2050      94  -2
   4  12   1    2050      94   1
   5 -12  -1     179      51  -2
   5  12   1     179      51   1
   6 -12  -1     239      53  -2
   6  12   1     239      53   1
   7 -12  -1     550      61  -2
   7  12   1     550      61   1
   8 -12  -1    6795     152  -2
   8  12   1    6795     152   1
   9 -12  -1     638      83  -2
   9  12   1     638      83   1
  -8 -13  -1    2585     120  -2
  -8  13   1    2585     120   1
  -7 -13  -1    1088      89  -2
  -7  13   1    1088      89   1
  -6 -13  -1     989      89  -2
  -6  13   1     989      89   1
  -5 -13  -1    3146     126  -2
  -5  13   1    3146     126   1
  -4 -13  -1    3402     156  -2
  -4  13   1    3402     156   1
  -3 -13  -1   30330     339  -2
  -3  13   1   30330     339   1
  -2 -13  -1     687      74  -2
  -2  13   1     687      74   1
  -1 -13  -1    7910     154  -2
  -1  13   1    7910     154   1
   0 -13  -1     988      74  -2
   0  13   1     988      74   1
   1 -13  -1    9599     170  -2
   1  13   1    9599     170   1
   2 -13  -1    1044      73  -2
   2  13   1    1044      73   1
   3 -13  -1   29622     303  -2
   3  13   1   29622     303   1
   4 -13  -1    4150     115  -2
   4  13   1    4150     115   1
   5 -13  -1    3183     103  -2
   5  13   1    3183     103   1
   6 -13  -1    1287      75  -2
   6  13   1    1287      75   1
   7 -13  -1    1526      84  -2
   7  13   1    1526      84   1
   8 -13  -1    2028     115  -2
   8  13   1    2028     115   1
  -6 -14  -1    3028     131  -2
  -6  14   1    3028     131   1
  -5 -14  -1     921      94  -2
  -5  14   1     921      94   1
  -4 -14  -1     281      75  -2
  -4  14   1     281      75   1
  -3 -14  -1    5640     159  -2
  -3  14   1    5640     159   1
  -2 -14  -1    1084      86  -2
  -2  14   1    1084      86   1
  -1 -14  -1     111      69  -2
  -1  14   1     111      69   1
   0 -14  -1      37      63  -2
   0  14   1      37      63   1
   1 -14  -1      22      66  -2
   1  14   1      22      66   1
   2 -14  -1     781      80  -2
   2  14   1     781      80   1
   3 -14  -1    3799     130  -2
   3  14   1    3799     130   1
   4 -14  -1     339      69  -2
   4  14   1     339      69   1
   5 -14  -1     646      73  -2
   5  14   1     646      73   1
   6 -14  -1    3412     113  -2
   6  14   1    3412     113   1
  -4 -15  -1     163     108  -2
  -4  15   1     163     108   1
  -3 -15  -1   18793     301  -2
  -3  15   1   18793     301   1
  -2 -15  -1     858      94  -2
  -2  15   1     858      94   1
  -1 -15  -1    8898     206  -2
  -1  15   1    8898     206   1
   0 -15  -1     498      76  -2
   0  15   1     498      76   1
   1 -15  -1    9764     209  -2
   1  15   1    9764     209   1
   2 -15  -1     524      83  -2
   2  15   1     524      83   1
   3 -15  -1   18401     281  -2
   3  15   1   18401     281   1
   4 -15  -1     475      89  -2
   4  15   1     475      89   1
   0   0  -2  125724     669  -2
   0   0   2  125724     669   1
   0  -1  -2     261      13  -2
   0   1   2     261      13   1
   1  -1  -2      26      14  -2
   1   1   2      26      14   1
  -1  -2  -2    3294      37  -2
  -1   2   2    3294      37   1
   0  -2  -2  244043    1178  -2
   0   2   2  244043    1178   1
   1  -2  -2    4418      42  -2
   1   2   2    4418      42   1
   2  -2  -2  538852    2406  -2
   2   2   2  538852    2406   1
  -2  -3  -2   45091     308  -2
  -2   3   2   45091     308   1
  -1  -3  -2  570505    2881  -2
  -1   3   2  570505    2881   1
   0  -3  -2    4928      37  -2
   0   3   2    4928      37   1
   1  -3  -2  559876    2637  -2
   1   3   2  559876    2637   1
   2  -3  -2   25979     249  -2
   2   3   2   25979     249   1
   3  -3  -2     105      16  -2
   3   3   2     105      16   1
  -3  -4  -2   21141     184  -2
  -3   4   2   21141     184   1
  -2  -4  -2   17991     144  -2
  -2   4   2   17991     144   1
  -1  -4  -2   10063      78  -2
  -1   4   2   10063      78   1
   0  -4  -2  334554     922  -2
   0   4   2  334554     922   1
   1  -4  -2   16997     120  -2
   1   4   2   16997     120   1
   2  -4  -2   19023     143  -2
   2   4   2   19023     143   1
   3  -4  -2   33490     174  -2
   3   4   2   33490     174   1
   4  -4  -2   13402     108  -2
   4   4   2   13402     108   1
  -4  -5  -2    1960      35  -2
  -4   5   2    1960      35   1
  -3  -5  -2  161370     504  -2
  -3   5   2  161370     504   1
  -2  -5  -2   32074     158  -2
  -2   5   2   32074     158   1
  -1  -5  -2   72964     336  -2
  -1   5   2   72964     336   1
   0  -5  -2    5017      46  -2
   0   5   2    5017      46   1
   1  -5  -2   72478     275  -2
   1   5   2   72478     275   1
   2  -5  -2   24366     147  -2
   2   5   2   24366     147   1
   3  -5  -2  164364     651  -2
   3   5   2  164364     651   1
   4  -5  -2    1873      38  -2
   4   5   2    1873      38   1
   5  -5  -2     124      43  -2
   5   5   2     124      43   1
  -5  -6  -2    4677      64  -2
  -5   6   2    4677      64   1
  -4  -6  -2  115583     398  -2
  -4   6   2  115583     398   1
  -3  -6  -2   17635     130  -2
  -3   6   2   17635     130   1
  -2  -6  -2    7820      74  -2
  -2   6   2    7820      74   1
  -1  -6  -2    6978      99  -2
  -1   6   2    6978      99   1
   0  -6  -2  316047     937  -2
   0   6   2  316047     937   1
   1  -6  -2    6328      56  -2
   1   6   2    6328      56   1
   2  -6  -2    7824      68  -2
   2   6   2    7824      68   1
   3  -6  -2   12212      91  -2
   3   6   2   12212      91   1
   4  -6  -2  116790     426  -2
   4   6   2  116790     426   1
   5  -6  -2    7973      99  -2
   5   6   2    7973      99   1
   6  -6  -2  472660    1661  -2
   6   6   2  472660    1661   1
  -6  -7  -2   12285     116  -2
  -6   7   2   12285     116   1
  -5  -7  -2   49738     279  -2
  -5   7   2   49738     279   1
  -4  -7  -2   10695      90  -2
  -4   7   2   10695      90   1
  -3  -7  -2    1015      51  -2
  -3   7   2    1015      51   1
  -2  -7  -2   18798     124  -2
  -2   7   2   18798     124   1
  -1  -7  -2  269793     885  -2
  -1   7   2  269793     885   1
   0  -7  -2    7525      61  -2
   0   7   2    7525      61   1
   1  -7  -2  266454    1008  -2
   1   7   2  266454    1008   1
   2  -7  -2   30362     230  -2
   2   7   2   30362     230   1
   3  -7  -2    1156      49  -2
   3   7   2    1156      49   1
   4  -7  -2   10966      85  -2
   4   7   2   10966      85   1
   5  -7  -2   49764     241  -2
   5   7   2   49764     241   1
   6  -7  -2    7262      96  -2
   6   7   2    7262      96   1
   7  -7  -2     130      36  -2
   7   7   2     130      36   1
  -7  -8  -2    2910      62  -2
  -7   8   2    2910      62   1
  -6  -8  -2   22196     153  -2
  -6   8   2   22196     153   1
  -5  -8  -2    3605      63  -2
  -5   8   2    3605      63   1
  -4  -8  -2    1992      52  -2
  -4   8   2    1992      52   1
  -3  -8  -2   19627     195  -2
  -3   8   2   19627     195   1
  -2  -8  -2  208645     637  -2
  -2   8   2  208645     637   1
  -1  -8  -2   16411     162  -2
  -1   8   2   16411     162   1
   0  -8  -2    9519      86  -2
   0   8   2    9519      86   1
   1  -8  -2    9960     106  -2
   1   8   2    9960     106   1
   2  -8  -2  205350     812  -2
   2   8   2  205350     812   1
   3  -8  -2   11747     139  -2
   3   8   2   11747     139   1
   4  -8  -2    1589      47  -2
   4   8   2    1589      47   1
   5  -8  -2    6348      77  -2
   5   8   2    6348      77   1
   6  -8  -2   24281     202  -2
   6   8   2   24281     202   1
   7  -8  -2    3705      69  -2
   7   8   2    3705      69   1
   8  -8  -2   36949     257  -2
   8   8   2   36949     257   1
  -8  -9  -2    1141      67  -2
  -8   9   2    1141      67   1
  -7  -9  -2   22381     216  -2
  -7   9   2   22381     216   1
  -6  -9  -2    3326      76  -2
  -6   9   2    3326      76   1
  -5  -9  -2   19008     174  -2
  -5   9   2   19008     174   1
  -4  -9  -2     378      30  -2
  -4   9   2     378      30   1
  -3  -9  -2    8617     108  -2
  -3   9   2    8617     108   1
  -2  -9  -2   10641     114  -2
  -2   9   2   10641     114   1
  -1  -9  -2   33852     165  -2
  -1   9   2   33852     165   1
   0  -9  -2    3371      56  -2
   0   9   2    3371      56   1
   1  -9  -2   34801     171  -2
   1   9   2   34801     171   1
   2  -9  -2   16692     168  -2
   2   9   2   16692     168   1
   3  -9  -2    9347      89  -2
   3   9   2    9347      89   1
   4  -9  -2     337      33  -2
   4   9   2     337      33   1
   5  -9  -2   18647     147  -2
   5   9   2   18647     147   1
   6  -9  -2    4096      80  -2
   6   9   2    4096      80   1
   7  -9  -2   21239     185  -2
   7   9   2   21239     185   1
   8  -9  -2    1492      67  -2
   8   9   2    1492      67   1
   9  -9  -2     322      61  -2
   9   9   2     322      61   1
  -9 -10  -2     671      72  -2
  -9  10   2     671      72   1
  -8 -10  -2   23177     375  -2
  -8  10   2   23177     375   1
  -7 -10  -2    3019     106  -2
  -7  10   2    3019     106   1
  -6 -10  -2   52436     432  -2
  -6  10   2   52436     432   1
  -5 -10  -2    1523      77  -2
  -5  10   2    1523      77   1
  -4 -10  -2    2672      88  -2
  -4  10   2    2672      88   1
  -3 -10  -2    5556      93  -2
  -3  10   2    5556      93   1
  -2 -10  -2    7388     111  -2
  -2  10   2    7388     111   1
  -1 -10  -2    2590      56  -2
  -1  10   2    2590      56   1
   0 -10  -2   16377     141  -2
   0  10   2   16377     141   1
   1 -10  -2    2316      53  -2
   1  10   2    2316      53   1
   2 -10  -2    7326     114  -2
   2  10   2    7326     114   1
   3 -10  -2    5115      94  -2
   3  10   2    5115      94   1
   4 -10  -2    3024      67  -2
   4  10   2    3024      67   1
   5 -10  -2     948      51  -2
   5  10   2     948      51   1
   6 -10  -2   53244     465  -2
   6  10   2   53244     465   1
   7 -10  -2    1770      69  -2
   7  10   2    1770      69   1
   8 -10  -2   23053     246  -2
   8  10   2   23053     246   1
   9 -10  -2    1197      79  -2
   9  10   2    1197      79   1
  10 -10  -2   22747     271  -2
  10  10   2   22747     271   1
 -10 -11  -2     476      78  -2
 -10  11   2     476      78   1
  -9 -11  -2   76159     492  -2
  -9  11   2   76159     492   1
  -8 -11  -2     323      68  -2
  -8  11   2     323      68   1
  -7 -11  -2  141064     703  -2
  -7  11   2  141064     703   1
  -6 -11  -2    1945      95  -2
  -6  11   2    1945      95   1
  -5 -11  -2   11076     184  -2
  -5  11   2   11076     184   1
  -4 -11  -2    1657      92  -2
  -4  11   2    1657      92   1
  -3 -11  -2  139619     976  -2
  -3  11   2  139619     976   1
  -2 -11  -2    9828     156  -2
  -2  11   2    9828     156   1
  -1 -11  -2   54838     356  -2
  -1  11   2   54838     356   1
   0 -11  -2     802      48  -2
   0  11   2     802      48   1
   1 -11  -2   55132     445  -2
   1  11   2   55132     445   1
   2 -11  -2    6396      89  -2
   2  11   2    6396      89   1
   3 -11  -2  139079     450  -2
   3  11   2  139079     450   1
   4 -11  -2    1317      64  -2
   4  11   2    1317      64   1
   5 -11  -2   11595     154  -2
   5  11   2   11595     154   1
   6 -11  -2    3145      90  -2
   6  11   2    3145      90   1
   7 -11  -2  140521     571  -2
   7  11   2  140521     571   1
   8 -11  -2     497      64  -2
   8  11   2     497      64   1
   9 -11  -2   73854     488  -2
   9  11   2   73854     488   1
  10 -11  -2     268      71  -2
  10  11   2     268      71   1
  -9 -12  -2     204      74  -2
  -9  12   2     204      74   1
  -8 -12  -2   33313     338  -2
  -8  12   2   33313     338   1
  -7 -12  -2    1944     103  -2
  -7  12   2    1944     103   1
  -6 -12  -2    1653      94  -2
  -6  12   2    1653      94   1
  -5 -12  -2    1872      94  -2
  -5  12   2    1872      94   1
  -4 -12  -2    4550     141  -2
  -4  12   2    4550     141   1
  -3 -12  -2    4163     141  -2
  -3  12   2    4163     141   1
  -2 -12  -2   85724     558  -2
  -2  12   2   85724     558   1
  -1 -12  -2    5033     123  -2
  -1  12   2    5033     123   1
   0 -12  -2     869      61  -2
   0  12   2     869      61   1
   1 -12  -2    7242     138  -2
   1  12   2    7242     138   1
   2 -12  -2   86189     419  -2
   2  12   2   86189     419   1
   3 -12  -2    6529     113  -2
   3  12   2    6529     113   1
   4 -12  -2    4756     112  -2
   4  12   2    4756     112   1
   5 -12  -2    1366      69  -2
   5  12   2    1366      69   1
   6 -12  -2    1536      76  -2
   6  12   2    1536      76   1
   7 -12  -2    1669      79  -2
   7  12   2    1669      79   1
   8 -12  -2   34931     354  -2
   8  12   2   34931     354   1
   9 -12  -2     249      69  -2
   9  12   2     249      69   1
  -8 -13  -2     200      84  -2
  -8  13   2     200      84   1
  -7 -13  -2     712      90  -2
  -7  13   2     712      90   1
  -6 -13  -2      70      79  -2
  -6  13   2      70      79   1
  -5 -13  -2   21503     293  -2
  -5  13   2   21503     293   1
  -4 -13  -2    1426      98  -2
  -4  13   2    1426      98   1
  -3 -13  -2    8935     191  -2
  -3  13   2    8935     191   1
  -2 -13  -2    3594     131  -2
  -2  13   2    3594     131   1
  -1 -13  -2   10976     189  -2
  -1  13   2   10976     189   1
   0 -13  -2    2394     100  -2
   0  13   2    2394     100   1
   1 -13  -2   10592     170  -2
   1  13   2   10592     170   1
   2 -13  -2    2111      82  -2
   2  13   2    2111      82   1
   3 -13  -2    9847     155  -2
   3  13   2    9847     155   1
   4 -13  -2    1369      75  -2
   4  13   2    1369      75   1
   5 -13  -2   22162     240  -2
   5  13   2   22162     240   1
   6 -13  -2      34      59  -2
   6  13   2      34      59   1
   7 -13  -2     966      77  -2
   7  13   2     966      77   1
   8 -13  -2     293      89  -2
   8  13   2     293      89   1
  -6 -14  -2    4158     165  -2
  -6  14   2    4158     165   1
  -5 -14  -2     127      81  -2
  -5  14   2     127      81   1
  -4 -14  -2   20156     304  -2
  -4  14   2   20156     304   1
  -3 -14  -2     197      83  -2
  -3  14   2     197      83   1
  -2 -14  -2   47860     468  -2
  -2  14   2   47860     468   1
  -1 -14  -2      39      75  -2
  -1  14   2      39      75   1
   0 -14  -2    5592     143  -2
   0  14   2    5592     143   1
   1 -14  -2      16      61  -2
   1  14   2      16      61   1
   2 -14  -2   46646     405  -2
   2  14   2   46646     405   1
   3 -14  -2     342      70  -2
   3  14   2     342      70   1
   4 -14  -2   19227     239  -2
   4  14   2   19227     239   1
   5 -14  -2     211      62  -2
   5  14   2     211      62   1
   6 -14  -2    3946     125  -2
   6  14   2    3946     125   1
  -3 -15  -2   30046     443  -2
  -3  15   2   30046     443   1
  -2 -15  -2     128      86  -2
  -2  15   2     128      86   1
  -1 -15  -2    4637     165  -2
  -1  15   2    4637     165   1
   0 -15  -2     410      87  -2
   0  15   2     410      87   1
   1 -15  -2    4160     157  -2
   1  15   2    4160     157   1
   2 -15  -2     180      87  -2
   2  15   2     180      87   1
   3 -15  -2   31840     410  -2
   3  15   2   31840     410   1
   0   0  -3     142      26  -2
   0   0   3     142      26   1
   0  -1  -3     903      23  -2
   0   1   3     903      23   1
   1  -1  -3      34      15  -2
   1   1   3      34      15   1
  -1  -2  -3     963      24  -2
  -1   2   3     963      24   1
   0  -2  -3      13      16  -2
   0   2   3      13      16   1
   1  -2  -3    1489      24  -2
   1   2   3    1489      24   1
   2  -2  -3      52      17  -2
   2   2   3      52      17   1
  -2  -3  -3    5763      60  -2
  -2   3   3    5763      60   1
  -1  -3  -3  129572     443  -2
  -1   3   3  129572     443   1
   0  -3  -3     639      18  -2
   0   3   3     639      18   1
   1  -3  -3  132625     466  -2
   1   3   3  132625     466   1
   2  -3  -3    7995      82  -2
   2   3   3    7995      82   1
   3  -3  -3   37234     150  -2
   3   3   3   37234     150   1
  -3  -4  -3   19414     143  -2
  -3   4   3   19414     143   1
  -2  -4  -3    3183      49  -2
  -2   4   3    3183      49   1
  -1  -4  -3    9653      79  -2
  -1   4   3    9653      79   1
   0  -4  -3      21      13  -2
   0   4   3      21      13   1
   1  -4  -3    8190      53  -2
   1   4   3    8190      53   1
   2  -4  -3    3540      46  -2
   2   4   3    3540      46   1
   3  -4  -3   11191      87  -2
   3   4   3   11191      87   1
   4  -4  -3      26      18  -2
   4   4   3      26      18   1
  -4  -5  -3    3399      51  -2
  -4   5   3    3399      51   1
  -3  -5  -3   33485     159  -2
  -3   5   3   33485     159   1
  -2  -5  -3     183      16  -2
  -2   5   3     183      16   1
  -1  -5  -3    4383      40  -2
  -1   5   3    4383      40   1
   0  -5  -3   23660     144  -2
   0   5   3   23660     144   1
   1  -5  -3    4377      47  -2
   1   5   3    4377      47   1
   2  -5  -3     148      16  -2
   2   5   3     148      16   1
   3  -5  -3   35244     174  -2
   3   5   3   35244     174   1
   4  -5  -3    4693      58  -2
   4   5   3    4693      58   1
   5  -5  -3    1072      40  -2
   5   5   3    1072      40   1
  -5  -6  -3      25      25  -2
  -5   6   3      25      25   1
  -4  -6  -3    4560      54  -2
  -4   6   3    4560      54   1
  -3  -6  -3    2473      40  -2
  -3   6   3    2473      40   1
  -2  -6  -3    8143      79  -2
  -2   6   3    8143      79   1
  -1  -6  -3   12840      91  -2
  -1   6   3   12840      91   1
   0  -6  -3      31      15  -2
   0   6   3      31      15   1
   1  -6  -3    9604      69  -2
   1   6   3    9604      69   1
   2  -6  -3    8016      81  -2
   2   6   3    8016      81   1
   3  -6  -3    4047      52  -2
   3   6   3    4047      52   1
   4  -6  -3    4232      59  -2
   4   6   3    4232      59   1
   5  -6  -3      64      25  -2
   5   6   3      64      25   1
   6  -6  -3      64      28  -2
   6   6   3      64      28   1
  -6  -7  -3    1954      53  -2
  -6   7   3    1954      53   1
  -5  -7  -3    8129      86  -2
  -5   7   3    8129      86   1
  -4  -7  -3    8021      78  -2
  -4   7   3    8021      78   1
  -3  -7  -3    2412      48  -2
  -3   7   3    2412      48   1
  -2  -7  -3    1874      35  -2
  -2   7   3    1874      35   1
  -1  -7  -3    7390      58  -2
  -1   7   3    7390      58   1
   0  -7  -3     995      28  -2
   0   7   3     995      28   1
   1  -7  -3    7360      88  -2
   1   7   3    7360      88   1
   2  -7  -3    2493      44  -2
   2   7   3    2493      44   1
   3  -7  -3    2111      44  -2
   3   7   3    2111      44   1
   4  -7  -3    4776      70  -2
   4   7   3    4776      70   1
   5  -7  -3    8592     124  -2
   5   7   3    8592     124   1
   6  -7  -3    1597      49  -2
   6   7   3    1597      49   1
   7  -7  -3   38406     253  -2
   7   7   3   38406     253   1
  -7  -8  -3    1506      59  -2
  -7   8   3    1506      59   1
  -6  -8  -3     151      39  -2
  -6   8   3     151      39   1
  -5  -8  -3    3537      71  -2
  -5   8   3    3537      71   1
  -4  -8  -3   39682     320  -2
  -4   8   3   39682     320   1
  -3  -8  -3    3146      50  -2
  -3   8   3    3146      50   1
  -2  -8  -3   78578     332  -2
  -2   8   3   78578     332   1
  -1  -8  -3    1344      26  -2
  -1   8   3    1344      26   1
   0  -8  -3     112      25  -2
   0   8   3     112      25   1
   1  -8  -3    2301      45  -2
   1   8   3    2301      45   1
   2  -8  -3   77438     430  -2
   2   8   3   77438     430   1
   3  -8  -3    3889      60  -2
   3   8   3    3889      60   1
   4  -8  -3   38622     197  -2
   4   8   3   38622     197   1
   5  -8  -3    4873      63  -2
   5   8   3    4873      63   1
   6  -8  -3     155      36  -2
   6   8   3     155      36   1
   7  -8  -3    1424      56  -2
   7   8   3    1424      56   1
   8  -8  -3      70      45  -2
   8   8   3      70      45   1
  -8  -9  -3    1965      89  -2
  -8   9   3    1965      89   1
  -7  -9  -3   21209     219  -2
  -7   9   3   21209     219   1
  -6  -9  -3     757      49  -2
  -6   9   3     757      49   1
  -5  -9  -3    3082      76  -2
  -5   9   3    3082      76   1
  -4  -9  -3     528      37  -2
  -4   9   3     528      37   1
  -3  -9  -3   38423     246  -2
  -3   9   3   38423     246   1
  -2  -9  -3     407      27  -2
  -2   9   3     407      27   1
  -1  -9  -3      34      18  -2
  -1   9   3      34      18   1
   0  -9  -3    1078      33  -2
   0   9   3    1078      33   1
   1  -9  -3      64      25  -2
   1   9   3      64      25   1
   2  -9  -3     434      31  -2
   2   9   3     434      31   1
   3  -9  -3   37671     209  -2
   3   9   3   37671     209   1
   4  -9  -3     411      41  -2
   4   9   3     411      41   1
   5  -9  -3    3721      74  -2
   5   9   3    3721      74   1
   6  -9  -3     510      42  -2
   6   9   3     510      42   1
   7  -9  -3   22711     243  -2
   7   9   3   22711     243   1
   8  -9  -3    2557      78  -2
   8   9   3    2557      78   1
   9  -9  -3  104166     716  -2
   9   9   3  104166     716   1
  -9 -10  -3    1448      86  -2
  -9  10   3    1448      86   1
  -8 -10  -3    5197     137  -2
  -8  10   3    5197     137   1
  -7 -10  -3     843      73  -2
  -7  10   3     843      73   1
  -6 -10  -3      41      53  -2
  -6  10   3      41      53   1
  -5 -10  -3    2331      75  -2
  -5  10   3    2331      75   1
  -4 -10  -3   33385     275  -2
  -4  10   3   33385     275   1
  -3 -10  -3    2569      70  -2
  -3  10   3    2569      70   1
  -2 -10  -3   51079     425  -2
  -2  10   3   51079     425   1
  -1 -10  -3    1221      43  -2
  -1  10   3    1221      43   1
   0 -10  -3     203      32  -2
   0  10   3     203      32   1
   1 -10  -3    1573      52  -2
   1  10   3    1573      52   1
   2 -10  -3   53837     307  -2
   2  10   3   53837     307   1
   3 -10  -3    4209     100  -2
   3  10   3    4209     100   1
   4 -10  -3   31899     221  -2
   4  10   3   31899     221   1
   5 -10  -3    2828      70  -2
   5  10   3    2828      70   1
   6 -10  -3      61      39  -2
   6  10   3      61      39   1
   7 -10  -3     539      61  -2
   7  10   3     539      61   1
   8 -10  -3    5002     108  -2
   8  10   3    5002     108   1
   9 -10  -3    1284      87  -2
   9  10   3    1284      87   1
  10 -10  -3     157      72  -2
  10  10   3     157      72   1
 -10 -11  -3    2449     110  -2
 -10  11   3    2449     110   1
  -9 -11  -3    4874     139  -2
  -9  11   3    4874     139   1
  -8 -11  -3     167      67  -2
  -8  11   3     167      67   1
  -7 -11  -3   28033     407  -2
  -7  11   3   28033     407   1
  -6 -11  -3     188      63  -2
  -6  11   3     188      63   1
  -5 -11  -3    6846     142  -2
  -5  11   3    6846     142   1
  -4 -11  -3    5539     126  -2
  -4  11   3    5539     126   1
  -3 -11  -3    9800     163  -2
  -3  11   3    9800     163   1
  -2 -11  -3    6364     140  -2
  -2  11   3    6364     140   1
  -1 -11  -3   24535     209  -2
  -1  11   3   24535     209   1
   0 -11  -3     434      44  -2
   0  11   3     434      44   1
   1 -11  -3   26268     207  -2
   1  11   3   26268     207   1
   2 -11  -3    4168      83  -2
   2  11   3    4168      83   1
   3 -11  -3    9426     113  -2
   3  11   3    9426     113   1
   4 -11  -3    3854      78  -2
   4  11   3    3854      78   1
   5 -11  -3    6189     129  -2
   5  11   3    6189     129   1
   6 -11  -3     277      51  -2
   6  11   3     277      51   1
   7 -11  -3   28363     270  -2
   7  11   3   28363     270   1
   8 -11  -3     182      60  -2
   8  11   3     182      60   1
   9 -11  -3    4934     143  -2
   9  11   3    4934     143   1
  10 -11  -3    4209     133  -2
  10  11   3    4209     133   1
  -9 -12  -3     198      82  -2
  -9  12   3     198      82   1
  -8 -12  -3   14328     307  -2
  -8  12   3   14328     307   1
  -7 -12  -3    2474     112  -2
  -7  12   3    2474     112   1
  -6 -12  -3     588      73  -2
  -6  12   3     588      73   1
  -5 -12  -3    1543      85  -2
  -5  12   3    1543      85   1
  -4 -12  -3    5758     140  -2
  -4  12   3    5758     140   1
  -3 -12  -3    1084      74  -2
  -3  12   3    1084      74   1
  -2 -12  -3    5863     133  -2
  -2  12   3    5863     133   1
  -1 -12  -3     127      50  -2
  -1  12   3     127      50   1
   0 -12  -3     163      48  -2
   0  12   3     163      48   1
   1 -12  -3      13      48  -2
   1  12   3      13      48   1
   2 -12  -3    6177     121  -2
   2  12   3    6177     121   1
   3 -12  -3    1684      87  -2
   3  12   3    1684      87   1
   4 -12  -3    5990     113  -2
   4  12   3    5990     113   1
   5 -12  -3     988      64  -2
   5  12   3     988      64   1
   6 -12  -3     584      57  -2
   6  12   3     584      57   1
   7 -12  -3    2347      96  -2
   7  12   3    2347      96   1
   8 -12  -3   14841     235  -2
   8  12   3   14841     235   1
   9 -12  -3     184      82  -2
   9  12   3     184      82   1
  -8 -13  -3    2469     190  -2
  -8  13   3    2469     190   1
  -7 -13  -3    1330     110  -2
  -7  13   3    1330     110   1
  -6 -13  -3    9859     210  -2
  -6  13   3    9859     210   1
  -5 -13  -3      56      74  -2
  -5  13   3      56      74   1
  -4 -13  -3     420      81  -2
  -4  13   3     420      81   1
  -3 -13  -3   43688     439  -2
  -3  13   3   43688     439   1
  -2 -13  -3     454      74  -2
  -2  13   3     454      74   1
  -1 -13  -3    1858      93  -2
  -1  13   3    1858      93   1
   0 -13  -3    4035     106  -2
   0  13   3    4035     106   1
   1 -13  -3    2197      98  -2
   1  13   3    2197      98   1
   2 -13  -3     280      53  -2
   2  13   3     280      53   1
   3 -13  -3   43904     347  -2
   3  13   3   43904     347   1
   4 -13  -3     278      58  -2
   4  13   3     278      58   1
   5 -13  -3      37      57  -2
   5  13   3      37      57   1
   6 -13  -3    7340     161  -2
   6  13   3    7340     161   1
   7 -13  -3    1243      86  -2
   7  13   3    1243      86   1
   8 -13  -3    2599     151  -2
   8  13   3    2599     151   1
  -6 -14  -3    2753     211  -2
  -6  14   3    2753     211   1
  -5 -14  -3    1757     139  -2
  -5  14   3    1757     139   1
  -4 -14  -3    2807     139  -2
  -4  14   3    2807     139   1
  -3 -14  -3     992      98  -2
  -3  14   3     992      98   1
  -2 -14  -3    2925     128  -2
  -2  14   3    2925     128   1
  -1 -14  -3     621      79  -2
  -1  14   3     621      79   1
   0 -14  -3      46      69  -2
   0  14   3      46      69   1
   1 -14  -3     856      79  -2
   1  14   3     856      79   1
   2 -14  -3    2663     120  -2
   2  14   3    2663     120   1
   3 -14  -3    1647     100  -2
   3  14   3    1647     100   1
   4 -14  -3    2494     105  -2
   4  14   3    2494     105   1
   5 -14  -3    2478     110  -2
   5  14   3    2478     110   1
   6 -14  -3    2854     136  -2
   6  14   3    2854     136   1
  -3 -15  -3   13321     625  -2
  -3  15   3   13321     625   1
  -2 -15  -3    1835     134  -2
  -2  15   3    1835     134   1
  -1 -15  -3   18749     317  -2
  -1  15   3   18749     317   1
   0 -15  -3     739      94  -2
   0  15   3     739      94   1
   1 -15  -3   19287     329  -2
   1  15   3   19287     329   1
   2 -15  -3    2809     160  -2
   2  15   3    2809     160   1
   3 -15  -3   13241     284  -2
   3  15   3   13241     284   1
   0   0  -4 2776087   12110  -2
   0   0   4 2776087   12110   1
   0  -1  -4   34909     157  -2
   0   1   4   34909     157   1
   1  -1  -4     415      20  -2
   1   1   4     415      20   1
  -1  -2  -4   27457     216  -2
  -1   2   4   27457     216   1
   0  -2  -4   49304     255  -2
   0   2   4   49304     255   1
   1  -2  -4   18536     123  -2
   1   2   4   18536     123   1
   2  -2  -4   61201     194  -2
   2   2   4   61201     194   1
  -2  -3  -4   10127      89  -2
  -2   3   4   10127      89   1
  -1  -3  -4  223641     779  -2
  -1   3   4  223641     779   1
   0  -3  -4      43      18  -2
   0   3   4      43      18   1
   1  -3  -4  219873     774  -2
   1   3   4  219873     774   1
   2  -3  -4    9142      68  -2
   2   3   4    9142      68   1
   3  -3  -4     410      21  -2
   3   3   4     410      21   1
  -3  -4  -4   20591     139  -2
  -3   4   4   20591     139   1
  -2  -4  -4  361762    1120  -2
  -2   4   4  361762    1120   1
  -1  -4  -4    7174      71  -2
  -1   4   4    7174      71   1
   0  -4  -4  517977    1427  -2
   0   4   4  517977    1427   1
   1  -4  -4    5820      53  -2
   1   4   4    5820      53   1
   2  -4  -4  356544    1324  -2
   2   4   4  356544    1324   1
   3  -4  -4   34340     230  -2
   3   4   4   34340     230   1
   4  -4  -4  258480    1023  -2
   4   4   4  258480    1023   1
  -4  -5  -4    3840      56  -2
  -4   5   4    3840      56   1
  -3  -5  -4  281206     847  -2
  -3   5   4  281206     847   1
  -2  -5  -4   27061     163  -2
  -2   5   4   27061     163   1
  -1  -5  -4  123678     337  -2
  -1   5   4  123678     337   1
   0  -5  -4     353      18  -2
   0   5   4     353      18   1
   1  -5  -4  117578     360  -2
   1   5   4  117578     360   1
   2  -5  -4   20623     156  -2
   2   5   4   20623     156   1
   3  -5  -4  285357     677  -2
   3   5   4  285357     677   1
   4  -5  -4    6221      75  -2
   4   5   4    6221      75   1
   5  -5  -4     108      22  -2
   5   5   4     108      22   1
  -5  -6  -4    2480      49  -2
  -5   6   4    2480      49   1
  -4  -6  -4  105507     502  -2
  -4   6   4  105507     502   1
  -3  -6  -4    1163      28  -2
  -3   6   4    1163      28   1
  -2  -6  -4   93232     391  -2
  -2   6   4   93232     391   1
  -1  -6  -4   17163     169  -2
  -1   6   4   17163     169   1
   0  -6  -4    7960     105  -2
   0   6   4    7960     105   1
   1  -6  -4   26159     223  -2
   1   6   4   26159     223   1
   2  -6  -4   92205     377  -2
   2   6   4   92205     377   1
   3  -6  -4    1295      32  -2
   3   6   4    1295      32   1
   4  -6  -4  106479     412  -2
   4   6   4  106479     412   1
   5  -6  -4    1652      38  -2
   5   6   4    1652      38   1
   6  -6  -4  118434     765  -2
   6   6   4  118434     765   1
  -6  -7  -4    4529      82  -2
  -6   7   4    4529      82   1
  -5  -7  -4   76697     350  -2
  -5   7   4   76697     350   1
  -4  -7  -4    2043      48  -2
  -4   7   4    2043      48   1
  -3  -7  -4   63338     357  -2
  -3   7   4   63338     357   1
  -2  -7  -4    2329      42  -2
  -2   7   4    2329      42   1
  -1  -7  -4   31656     226  -2
  -1   7   4   31656     226   1
   0  -7  -4   10114      90  -2
   0   7   4   10114      90   1
   1  -7  -4   32186     173  -2
   1   7   4   32186     173   1
   2  -7  -4    3837      53  -2
   2   7   4    3837      53   1
   3  -7  -4   58805     259  -2
   3   7   4   58805     259   1
   4  -7  -4    1707      49  -2
   4   7   4    1707      49   1
   5  -7  -4   76541     259  -2
   5   7   4   76541     259   1
   6  -7  -4    2631      61  -2
   6   7   4    2631      61   1
   7  -7  -4      58      52  -2
   7   7   4      58      52   1
  -7  -8  -4    3625      86  -2
  -7   8   4    3625      86   1
  -6  -8  -4  276559    1466  -2
  -6   8   4  276559    1466   1
  -5  -8  -4    7236     110  -2
  -5   8   4    7236     110   1
  -4  -8  -4    3239      59  -2
  -4   8   4    3239      59   1
  -3  -8  -4   11804     121  -2
  -3   8   4   11804     121   1
  -2  -8  -4  540477    1581  -2
  -2   8   4  540477    1581   1
  -1  -8  -4    1248      32  -2
  -1   8   4    1248      32   1
   0  -8  -4  122900     617  -2
   0   8   4  122900     617   1
   1  -8  -4    1294      40  -2
   1   8   4    1294      40   1
   2  -8  -4  555990    2602  -2
   2   8   4  555990    2602   1
   3  -8  -4    6935      98  -2
   3   8   4    6935      98   1
   4  -8  -4    3628      73  -2
   4   8   4    3628      73   1
   5  -8  -4    9680      97  -2
   5   8   4    9680      97   1
   6  -8  -4  274626    1957  -2
   6   8   4  274626    1957   1
   7  -8  -4    5434      89  -2
   7   8   4    5434      89   1
   8  -8  -4   25693     208  -2
   8   8   4   25693     208   1
  -8  -9  -4    1134      69  -2
  -8   9   4    1134      69   1
  -7  -9  -4    4544     108  -2
  -7   9   4    4544     108   1
  -6  -9  -4    2244      75  -2
  -6   9   4    2244      75   1
  -5  -9  -4   66125     522  -2
  -5   9   4   66125     522   1
  -4  -9  -4   11349     112  -2
  -4   9   4   11349     112   1
  -3  -9  -4   21379     199  -2
  -3   9   4   21379     199   1
  -2  -9  -4    2426      48  -2
  -2   9   4    2426      48   1
  -1  -9  -4    2422      43  -2
  -1   9   4    2422      43   1
   0  -9  -4   22887     159  -2
   0   9   4   22887     159   1
   1  -9  -4    2938      58  -2
   1   9   4    2938      58   1
   2  -9  -4    4258      79  -2
   2   9   4    4258      79   1
   3  -9  -4   21733     238  -2
   3   9   4   21733     238   1
   4  -9  -4   12709     129  -2
   4   9   4   12709     129   1
   5  -9  -4   68889     433  -2
   5   9   4   68889     433   1
   6  -9  -4    3940      80  -2
   6   9   4    3940      80   1
   7  -9  -4    3304      80  -2
   7   9   4    3304      80   1
   8  -9  -4    1777      75  -2
   8   9   4    1777      75   1
   9  -9  -4     167      52  -2
   9   9   4     167      52   1
  -9 -10  -4    1161      84  -2
  -9  10   4    1161      84   1
  -8 -10  -4   53452     465  -2
  -8  10   4   53452     465   1
  -7 -10  -4    1969      92  -2
  -7  10   4    1969      92   1
  -6 -10  -4  240559    1270  -2
  -6  10   4  240559    1270   1
  -5 -10  -4     971      66  -2
  -5  10   4     971      66   1
  -4 -10  -4   19116     307  -2
  -4  10   4   19116     307   1
  -3 -10  -4    1554      62  -2
  -3  10   4    1554      62   1
  -2 -10  -4  132437     837  -2
  -2  10   4  132437     837   1
  -1 -10  -4   13890     178  -2
  -1  10   4   13890     178   1
   0 -10  -4   33645     296  -2
   0  10   4   33645     296   1
   1 -10  -4   10407     136  -2
   1  10   4   10407     136   1
   2 -10  -4  128809     441  -2
   2  10   4  128809     441   1
   3 -10  -4    2358      62  -2
   3  10   4    2358      62   1
   4 -10  -4   20160     182  -2
   4  10   4   20160     182   1
   5 -10  -4     590      45  -2
   5  10   4     590      45   1
   6 -10  -4  240120     850  -2
   6  10   4  240120     850   1
   7 -10  -4    1445      68  -2
   7  10   4    1445      68   1
   8 -10  -4   55217     347  -2
   8  10   4   55217     347   1
   9 -10  -4    1436      85  -2
   9  10   4    1436      85   1
  10 -10  -4  145085     963  -2
  10  10   4  145085     963   1
 -10 -11  -4    1292     114  -2
 -10  11   4    1292     114   1
  -9 -11  -4    6233     177  -2
  -9  11   4    6233     177   1
  -8 -11  -4     412      77  -2
  -8  11   4     412      77   1
  -7 -11  -4    3849     128  -2
  -7  11   4    3849     128   1
  -6 -11  -4    3854     121  -2
  -6  11   4    3854     121   1
  -5 -11  -4    9513     168  -2
  -5  11   4    9513     168   1
  -4 -11  -4    4155     141  -2
  -4  11   4    4155     141   1
  -3 -11  -4   37493     316  -2
  -3  11   4   37493     316   1
  -2 -11  -4    3086      86  -2
  -2  11   4    3086      86   1
  -1 -11  -4    7391     121  -2
  -1  11   4    7391     121   1
   0 -11  -4     837      56  -2
   0  11   4     837      56   1
   1 -11  -4    6928     116  -2
   1  11   4    6928     116   1
   2 -11  -4    5191      94  -2
   2  11   4    5191      94   1
   3 -11  -4   36326     235  -2
   3  11   4   36326     235   1
   4 -11  -4    2664      68  -2
   4  11   4    2664      68   1
   5 -11  -4    9373     121  -2
   5  11   4    9373     121   1
   6 -11  -4    2314      81  -2
   6  11   4    2314      81   1
   7 -11  -4    3361     100  -2
   7  11   4    3361     100   1
   8 -11  -4     709      68  -2
   8  11   4     709      68   1
   9 -11  -4    7132     190  -2
   9  11   4    7132     190   1
  10 -11  -4    1773     114  -2
  10  11   4    1773     114   1
  -9 -12  -4    2854     174  -2
  -9  12   4    2854     174   1
  -8 -12  -4   18757     297  -2
  -8  12   4   18757     297   1
  -7 -12  -4    3382     135  -2
  -7  12   4    3382     135   1
  -6 -12  -4     144      68  -2
  -6  12   4     144      68   1
  -5 -12  -4    2686     105  -2
  -5  12   4    2686     105   1
  -4 -12  -4  115753     672  -2
  -4  12   4  115753     672   1
  -3 -12  -4    3002     101  -2
  -3  12   4    3002     101   1
  -2 -12  -4   33713     395  -2
  -2  12   4   33713     395   1
  -1 -12  -4     202      49  -2
  -1  12   4     202      49   1
   0 -12  -4  347966    1135  -2
   0  12   4  347966    1135   1
   1 -12  -4     259      51  -2
   1  12   4     259      51   1
   2 -12  -4   35219     287  -2
   2  12   4   35219     287   1
   3 -12  -4    3536      89  -2
   3  12   4    3536      89   1
   4 -12  -4  113577     624  -2
   4  12   4  113577     624   1
   5 -12  -4    3562     103  -2
   5  12   4    3562     103   1
   6 -12  -4      80      68  -2
   6  12   4      80      68   1
   7 -12  -4    2107     101  -2
   7  12   4    2107     101   1
   8 -12  -4   18857     280  -2
   8  12   4   18857     280   1
   9 -12  -4    4488     178  -2
   9  12   4    4488     178   1
  -7 -13  -4   28878     390  -2
  -7  13   4   28878     390   1
  -6 -13  -4     925     102  -2
  -6  13   4     925     102   1
  -5 -13  -4  125431     747  -2
  -5  13   4  125431     747   1
  -4 -13  -4     462      88  -2
  -4  13   4     462      88   1
  -3 -13  -4   10979     225  -2
  -3  13   4   10979     225   1
  -2 -13  -4    5969     177  -2
  -2  13   4    5969     177   1
  -1 -13  -4   83062     699  -2
  -1  13   4   83062     699   1
   0 -13  -4      -2      61  -2
   0  13   4      -2      61   1
   1 -13  -4   84989     749  -2
   1  13   4   84989     749   1
   2 -13  -4    5943     140  -2
   2  13   4    5943     140   1
   3 -13  -4   10368     203  -2
   3  13   4   10368     203   1
   4 -13  -4     415      62  -2
   4  13   4     415      62   1
   5 -13  -4  125686     805  -2
   5  13   4  125686     805   1
   6 -13  -4    1212      84  -2
   6  13   4    1212      84   1
   7 -13  -4   27579     361  -2
   7  13   4   27579     361   1
  -5 -14  -4    1344     119  -2
  -5  14   4    1344     119   1
  -4 -14  -4   48815     481  -2
  -4  14   4   48815     481   1
  -3 -14  -4    5820     215  -2
  -3  14   4    5820     215   1
  -2 -14  -4    7137     199  -2
  -2  14   4    7137     199   1
  -1 -14  -4    1986     119  -2
  -1  14   4    1986     119   1
   0 -14  -4    6243     168  -2
   0  14   4    6243     168   1
   1 -14  -4    3436     129  -2
   1  14   4    3436     129   1
   2 -14  -4    6941     171  -2
   2  14   4    6941     171   1
   3 -14  -4    3704     145  -2
   3  14   4    3704     145   1
   4 -14  -4   49171     508  -2
   4  14   4   49171     508   1
   5 -14  -4    1973     125  -2
   5  14   4    1973     125   1
  -1 -15  -4    3038     173  -2
  -1  15   4    3038     173   1
   0 -15  -4     803     107  -2
   0  15   4     803     107   1
   1 -15  -4    3215     219  -2
   1  15   4    3215     219   1
   0   0  -5     544      38  -2
   0   0   5     544      38   1
   0  -1  -5     474      20  -2
   0   1   5     474      20   1
   1  -1  -5   43433     200  -2
   1   1   5   43433     200   1
  -1  -2  -5     419      20  -2
  -1   2   5     419      20   1
   0  -2  -5      57      15  -2
   0   2   5      57      15   1
   1  -2  -5     701      19  -2
   1   2   5     701      19   1
   2  -2  -5      51      14  -2
   2   2   5      51      14   1
  -2  -3  -5     740      26  -2
  -2   3   5     740      26   1
  -1  -3  -5   38038     219  -2
  -1   3   5   38038     219   1
   0  -3  -5    7924      67  -2
   0   3   5    7924      67   1
   1  -3  -5   40765     167  -2
   1   3   5   40765     167   1
   2  -3  -5    1011      26  -2
   2   3   5    1011      26   1
   3  -3  -5  128308     513  -2
   3   3   5  128308     513   1
  -3  -4  -5    3536      56  -2
  -3   4   5    3536      56   1
  -2  -4  -5    3943      52  -2
  -2   4   5    3943      52   1
  -1  -4  -5    7921      71  -2
  -1   4   5    7921      71   1
   0  -4  -5      85      20  -2
   0   4   5      85      20   1
   1  -4  -5    8662      59  -2
   1   4   5    8662      59   1
   2  -4  -5    4585      46  -2
   2   4   5    4585      46   1
   3  -4  -5    2448      41  -2
   3   4   5    2448      41   1
   4  -4  -5     137      21  -2
   4   4   5     137      21   1
  -4  -5  -5   17259     144  -2
  -4   5   5   17259     144   1
  -3  -5  -5     595      36  -2
  -3   5   5     595      36   1
  -2  -5  -5     134      17  -2
  -2   5   5     134      17   1
  -1  -5  -5   13040     103  -2
  -1   5   5   13040     103   1
   0  -5  -5   15221     137  -2
   0   5   5   15221     137   1
   1  -5  -5   13360      94  -2
   1   5   5   13360      94   1
   2  -5  -5      93      20  -2
   2   5   5      93      20   1
   3  -5  -5     589      34  -2
   3   5   5     589      34   1
   4  -5  -5   25904     175  -2
   4   5   5   25904     175   1
   5  -5  -5     403      28  -2
   5   5   5     403      28   1
  -5  -6  -5   15820     141  -2
  -5   6   5   15820     141   1
  -4  -6  -5    9449      99  -2
  -4   6   5    9449      99   1
  -3  -6  -5    3735      55  -2
  -3   6   5    3735      55   1
  -2  -6  -5   32892     219  -2
  -2   6   5   32892     219   1
  -1  -6  -5    8409      76  -2
  -1   6   5    8409      76   1
   0  -6  -5      69      18  -2
   0   6   5      69      18   1
   1  -6  -5    5627      66  -2
   1   6   5    5627      66   1
   2  -6  -5   31471     180  -2
   2   6   5   31471     180   1
   3  -6  -5    5861      64  -2
   3   6   5    5861      64   1
   4  -6  -5    9143      96  -2
   4   6   5    9143      96   1
   5  -6  -5   11119      95  -2
   5   6   5   11119      95   1
   6  -6  -5     151      25  -2
   6   6   5     151      25   1
  -6  -7  -5     812      46  -2
  -6   7   5     812      46   1
  -5  -7  -5    3737      75  -2
  -5   7   5    3737      75   1
  -4  -7  -5    5074      72  -2
  -4   7   5    5074      72   1
  -3  -7  -5    7910      85  -2
  -3   7   5    7910      85   1
  -2  -7  -5    2093      48  -2
  -2   7   5    2093      48   1
  -1  -7  -5      23      23  -2
  -1   7   5      23      23   1
   0  -7  -5   19544     193  -2
   0   7   5   19544     193   1
   1  -7  -5      37      20  -2
   1   7   5      37      20   1
   2  -7  -5    2962      46  -2
   2   7   5    2962      46   1
   3  -7  -5    7418      74  -2
   3   7   5    7418      74   1
   4  -7  -5    3364      57  -2
   4   7   5    3364      57   1
   5  -7  -5    3957      79  -2
   5   7   5    3957      79   1
   6  -7  -5    1473      52  -2
   6   7   5    1473      52   1
   7  -7  -5    9943     130  -2
   7   7   5    9943     130   1
  -7  -8  -5    1234      63  -2
  -7   8   5    1234      63   1
  -6  -8  -5     296      46  -2
  -6   8   5     296      46   1
  -5  -8  -5     481      41  -2
  -5   8   5     481      41   1
  -4  -8  -5   19907     191  -2
  -4   8   5   19907     191   1
  -3  -8  -5    1929      48  -2
  -3   8   5    1929      48   1
  -2  -8  -5   54241     212  -2
  -2   8   5   54241     212   1
  -1  -8  -5    4417      61  -2
  -1   8   5    4417      61   1
   0  -8  -5     -13      23  -2
   0   8   5     -13      23   1
   1  -8  -5    4961      67  -2
   1   8   5    4961      67   1
   2  -8  -5   56239     330  -2
   2   8   5   56239     330   1
   3  -8  -5    1314      44  -2
   3   8   5    1314      44   1
   4  -8  -5   19374     128  -2
   4   8   5   19374     128   1
   5  -8  -5     474      34  -2
   5   8   5     474      34   1
   6  -8  -5     236      46  -2
   6   8   5     236      46   1
   7  -8  -5     766      50  -2
   7   8   5     766      50   1
   8  -8  -5      65      47  -2
   8   8   5      65      47   1
  -8  -9  -5    2033     101  -2
  -8   9   5    2033     101   1
  -7  -9  -5   37547     296  -2
  -7   9   5   37547     296   1
  -6  -9  -5     227      51  -2
  -6   9   5     227      51   1
  -5  -9  -5    5715     118  -2
  -5   9   5    5715     118   1
  -4  -9  -5     539      61  -2
  -4   9   5     539      61   1
  -3  -9  -5   13427     174  -2
  -3   9   5   13427     174   1
  -2  -9  -5     630      36  -2
  -2   9   5     630      36   1
  -1  -9  -5   11367      99  -2
  -1   9   5   11367      99   1
   0  -9  -5    3241      53  -2
   0   9   5    3241      53   1
   1  -9  -5   12604     137  -2
   1   9   5   12604     137   1
   2  -9  -5     690      38  -2
   2   9   5     690      38   1
   3  -9  -5   13740     157  -2
   3   9   5   13740     157   1
   4  -9  -5     415      39  -2
   4   9   5     415      39   1
   5  -9  -5    5601      96  -2
   5   9   5    5601      96   1
   6  -9  -5     382      47  -2
   6   9   5     382      47   1
   7  -9  -5   37358     260  -2
   7   9   5   37358     260   1
   8  -9  -5    1794      75  -2
   8   9   5    1794      75   1
   9  -9  -5   43106     450  -2
   9   9   5   43106     450   1
  -9 -10  -5    1107      82  -2
  -9  10   5    1107      82   1
  -8 -10  -5    5342     155  -2
  -8  10   5    5342     155   1
  -7 -10  -5    1986      91  -2
  -7  10   5    1986      91   1
  -6 -10  -5     284      56  -2
  -6  10   5     284      56   1
  -5 -10  -5    3730     107  -2
  -5  10   5    3730     107   1
  -4 -10  -5   19113     310  -2
  -4  10   5   19113     310   1
  -3 -10  -5     585      43  -2
  -3  10   5     585      43   1
  -2 -10  -5   29723     205  -2
  -2  10   5   29723     205   1
  -1 -10  -5     495      46  -2
  -1  10   5     495      46   1
   0 -10  -5     138      33  -2
   0  10   5     138      33   1
   1 -10  -5     370      43  -2
   1  10   5     370      43   1
   2 -10  -5   30439     195  -2
   2  10   5   30439     195   1
   3 -10  -5     349      38  -2
   3  10   5     349      38   1
   4 -10  -5   20356     188  -2
   4  10   5   20356     188   1
   5 -10  -5    4801      95  -2
   5  10   5    4801      95   1
   6 -10  -5     324      50  -2
   6  10   5     324      50   1
   7 -10  -5    3031      88  -2
   7  10   5    3031      88   1
   8 -10  -5    4710     111  -2
   8  10   5    4710     111   1
   9 -10  -5    1341      83  -2
   9  10   5    1341      83   1
  10 -10  -5     214      73  -2
  10  10   5     214      73   1
  -9 -11  -5   21994     284  -2
  -9  11   5   21994     284   1
  -8 -11  -5    3793     144  -2
  -8  11   5    3793     144   1
  -7 -11  -5    5966     157  -2
  -7  11   5    5966     157   1
  -6 -11  -5    4576     136  -2
  -6  11   5    4576     136   1
  -5 -11  -5     222      67  -2
  -5  11   5     222      67   1
  -4 -11  -5    1681      79  -2
  -4  11   5    1681      79   1
  -3 -11  -5   25235     268  -2
  -3  11   5   25235     268   1
  -2 -11  -5     934      58  -2
  -2  11   5     934      58   1
  -1 -11  -5    1299      66  -2
  -1  11   5    1299      66   1
   0 -11  -5     376      51  -2
   0  11   5     376      51   1
   1 -11  -5    1408      67  -2
   1  11   5    1408      67   1
   2 -11  -5    1841      69  -2
   2  11   5    1841      69   1
   3 -11  -5   24183     202  -2
   3  11   5   24183     202   1
   4 -11  -5    2152      68  -2
   4  11   5    2152      68   1
   5 -11  -5     186      44  -2
   5  11   5     186      44   1
   6 -11  -5    5008     135  -2
   6  11   5    5008     135   1
   7 -11  -5    6910     142  -2
   7  11   5    6910     142   1
   8 -11  -5    2473     101  -2
   8  11   5    2473     101   1
   9 -11  -5   22767     305  -2
   9  11   5   22767     305   1
  -8 -12  -5   11995     244  -2
  -8  12   5   11995     244   1
  -7 -12  -5    1604     108  -2
  -7  12   5    1604     108   1
  -6 -12  -5     649      81  -2
  -6  12   5     649      81   1
  -5 -12  -5    4587     144  -2
  -5  12   5    4587     144   1
  -4 -12  -5   10678     202  -2
  -4  12   5   10678     202   1
  -3 -12  -5     193      62  -2
  -3  12   5     193      62   1
  -2 -12  -5    4503     126  -2
  -2  12   5    4503     126   1
  -1 -12  -5    1386      77  -2
  -1  12   5    1386      77   1
   0 -12  -5      88      80  -2
   0  12   5      88      80   1
   1 -12  -5    2310     115  -2
   1  12   5    2310     115   1
   2 -12  -5    5076     147  -2
   2  12   5    5076     147   1
   3 -12  -5      86      53  -2
   3  12   5      86      53   1
   4 -12  -5   10350     196  -2
   4  12   5   10350     196   1
   5 -12  -5    4533     125  -2
   5  12   5    4533     125   1
   6 -12  -5     340      64  -2
   6  12   5     340      64   1
   7 -12  -5    2422     108  -2
   7  12   5    2422     108   1
   8 -12  -5   13698     289  -2
   8  12   5   13698     289   1
  -6 -13  -5     329      85  -2
  -6  13   5     329      85   1
  -5 -13  -5    5195     168  -2
  -5  13   5    5195     168   1
  -4 -13  -5     171      79  -2
  -4  13   5     171      79   1
  -3 -13  -5    6814     250  -2
  -3  13   5    6814     250   1
  -2 -13  -5    2967     120  -2
  -2  13   5    2967     120   1
  -1 -13  -5    6840     168  -2
  -1  13   5    6840     168   1
   0 -13  -5    9130     190  -2
   0  13   5    9130     190   1
   1 -13  -5    7112     159  -2
   1  13   5    7112     159   1
   2 -13  -5    3755     133  -2
   2  13   5    3755     133   1
   3 -13  -5    6689     167  -2
   3  13   5    6689     167   1
   4 -13  -5     327      78  -2
   4  13   5     327      78   1
   5 -13  -5    5128     189  -2
   5  13   5    5128     189   1
   6 -13  -5     292      74  -2
   6  13   5     292      74   1
  -4 -14  -5    3766     178  -2
  -4  14   5    3766     178   1
  -3 -14  -5    2404     134  -2
  -3  14   5    2404     134   1
  -2 -14  -5    1359     101  -2
  -2  14   5    1359     101   1
  -1 -14  -5    4198     153  -2
  -1  14   5    4198     153   1
   0 -14  -5     161      76  -2
   0  14   5     161      76   1
   1 -14  -5    3691     137  -2
   1  14   5    3691     137   1
   2 -14  -5    1369     104  -2
   2  14   5    1369     104   1
   3 -14  -5    1709     123  -2
   3  14   5    1709     123   1
   4 -14  -5    4509     192  -2
   4  14   5    4509     192   1
   0   0  -6   11296     168  -2
   0   0   6   11296     168   1
   0  -1  -6   17043      98  -2
   0   1   6   17043      98   1
   1  -1  -6      25      16  -2
   1   1   6      25      16   1
  -1  -2  -6    7811      74  -2
  -1   2   6    7811      74   1
   0  -2  -6   40545     141  -2
   0   2   6   40545     141   1
   1  -2  -6   12987      92  -2
   1   2   6   12987      92   1
   2  -2  -6  355333    1121  -2
   2   2   6  355333    1121   1
  -2  -3  -6     533      24  -2
  -2   3   6     533      24   1
  -1  -3  -6  149892     589  -2
  -1   3   6  149892     589   1
   0  -3  -6    5506      73  -2
   0   3   6    5506      73   1
   1  -3  -6  145886     631  -2
   1   3   6  145886     631   1
   2  -3  -6     508      21  -2
   2   3   6     508      21   1
   3  -3  -6      71      19  -2
   3   3   6      71      19   1
  -3  -4  -6    2668      54  -2
  -3   4   6    2668      54   1
  -2  -4  -6   29004     210  -2
  -2   4   6   29004     210   1
  -1  -4  -6     723      35  -2
  -1   4   6     723      35   1
   0  -4  -6   45495     241  -2
   0   4   6   45495     241   1
   1  -4  -6    1264      37  -2
   1   4   6    1264      37   1
   2  -4  -6   30512     142  -2
   2   4   6   30512     142   1
   3  -4  -6    3597      64  -2
   3   4   6    3597      64   1
   4  -4  -6   10316      83  -2
   4   4   6   10316      83   1
  -4  -5  -6    3923      62  -2
  -4   5   6    3923      62   1
  -3  -5  -6   93743     443  -2
  -3   5   6   93743     443   1
  -2  -5  -6    6024      79  -2
  -2   5   6    6024      79   1
  -1  -5  -6   41507     245  -2
  -1   5   6   41507     245   1
   0  -5  -6    5603     106  -2
   0   5   6    5603     106   1
   1  -5  -6   41866     205  -2
   1   5   6   41866     205   1
   2  -5  -6    4495      56  -2
   2   5   6    4495      56   1
   3  -5  -6   94967     428  -2
   3   5   6   94967     428   1
   4  -5  -6    4146      65  -2
   4   5   6    4146      65   1
   5  -5  -6     113      33  -2
   5   5   6     113      33   1
  -5  -6  -6    2453      56  -2
  -5   6   6    2453      56   1
  -4  -6  -6  142852     744  -2
  -4   6   6  142852     744   1
  -3  -6  -6    3782      63  -2
  -3   6   6    3782      63   1
  -2  -6  -6   13925     135  -2
  -2   6   6   13925     135   1
  -1  -6  -6   14559     140  -2
  -1   6   6   14559     140   1
   0  -6  -6  181617     808  -2
   0   6   6  181617     808   1
   1  -6  -6   10165     134  -2
   1   6   6   10165     134   1
   2  -6  -6   14189     100  -2
   2   6   6   14189     100   1
   3  -6  -6    4782      60  -2
   3   6   6    4782      60   1
   4  -6  -6  139041     571  -2
   4   6   6  139041     571   1
   5  -6  -6    3868      66  -2
   5   6   6    3868      66   1
   6  -6  -6  278986     806  -2
   6   6   6  278986     806   1
  -6  -7  -6    2830      72  -2
  -6   7   6    2830      72   1
  -5  -7  -6   24799     259  -2
  -5   7   6   24799     259   1
  -4  -7  -6    3495      69  -2
  -4   7   6    3495      69   1
  -3  -7  -6     678      52  -2
  -3   7   6     678      52   1
  -2  -7  -6     117      34  -2
  -2   7   6     117      34   1
  -1  -7  -6  294549    1517  -2
  -1   7   6  294549    1517   1
   0  -7  -6     768      37  -2
   0   7   6     768      37   1
   1  -7  -6  300757    1422  -2
   1   7   6  300757    1422   1
   2  -7  -6     279      26  -2
   2   7   6     279      26   1
   3  -7  -6     848      34  -2
   3   7   6     848      34   1
   4  -7  -6    2081      48  -2
   4   7   6    2081      48   1
   5  -7  -6   24483     198  -2
   5   7   6   24483     198   1
   6  -7  -6    2475      87  -2
   6   7   6    2475      87   1
   7  -7  -6       9      42  -2
   7   7   6       9      42   1
  -7  -8  -6     239      47  -2
  -7   8   6     239      47   1
  -6  -8  -6    5545     112  -2
  -6   8   6    5545     112   1
  -5  -8  -6    2490      75  -2
  -5   8   6    2490      75   1
  -4  -8  -6     764      59  -2
  -4   8   6     764      59   1
  -3  -8  -6    1863      66  -2
  -3   8   6    1863      66   1
  -2  -8  -6   89354     518  -2
  -2   8   6   89354     518   1
  -1  -8  -6    1494      50  -2
  -1   8   6    1494      50   1
   0  -8  -6    9295     100  -2
   0   8   6    9295     100   1
   1  -8  -6    1519      43  -2
   1   8   6    1519      43   1
   2  -8  -6   83349     534  -2
   2   8   6   83349     534   1
   3  -8  -6    2824      65  -2
   3   8   6    2824      65   1
   4  -8  -6     749      43  -2
   4   8   6     749      43   1
   5  -8  -6    1260      61  -2
   5   8   6    1260      61   1
   6  -8  -6    5247      94  -2
   6   8   6    5247      94   1
   7  -8  -6     327      45  -2
   7   8   6     327      45   1
   8  -8  -6   72223     537  -2
   8   8   6   72223     537   1
  -8  -9  -6     868      78  -2
  -8   9   6     868      78   1
  -7  -9  -6    5710     131  -2
  -7   9   6    5710     131   1
  -6  -9  -6    1402      70  -2
  -6   9   6    1402      70   1
  -5  -9  -6    6197     119  -2
  -5   9   6    6197     119   1
  -4  -9  -6    1383      60  -2
  -4   9   6    1383      60   1
  -3  -9  -6   24006     198  -2
  -3   9   6   24006     198   1
  -2  -9  -6    1619      62  -2
  -2   9   6    1619      62   1
  -1  -9  -6   42320     297  -2
  -1   9   6   42320     297   1
   0  -9  -6     262      56  -2
   0   9   6     262      56   1
   1  -9  -6   42109     243  -2
   1   9   6   42109     243   1
   2  -9  -6    2199      73  -2
   2   9   6    2199      73   1
   3  -9  -6   25805     249  -2
   3   9   6   25805     249   1
   4  -9  -6     945      45  -2
   4   9   6     945      45   1
   5  -9  -6    6504     102  -2
   5   9   6    6504     102   1
   6  -9  -6    1359      63  -2
   6   9   6    1359      63   1
   7  -9  -6    5847     112  -2
   7   9   6    5847     112   1
   8  -9  -6     727      65  -2
   8   9   6     727      65   1
   9  -9  -6      32      65  -2
   9   9   6      32      65   1
  -9 -10  -6    1300      90  -2
  -9  10   6    1300      90   1
  -8 -10  -6   15687     241  -2
  -8  10   6   15687     241   1
  -7 -10  -6    2216     104  -2
  -7  10   6    2216     104   1
  -6 -10  -6   34505     389  -2
  -6  10   6   34505     389   1
  -5 -10  -6    6139     140  -2
  -5  10   6    6139     140   1
  -4 -10  -6    8341     146  -2
  -4  10   6    8341     146   1
  -3 -10  -6    8378     163  -2
  -3  10   6    8378     163   1
  -2 -10  -6   16960     220  -2
  -2  10   6   16960     220   1
  -1 -10  -6    4354     109  -2
  -1  10   6    4354     109   1
   0 -10  -6      54      59  -2
   0  10   6      54      59   1
   1 -10  -6    6419     144  -2
   1  10   6    6419     144   1
   2 -10  -6   15465     187  -2
   2  10   6   15465     187   1
   3 -10  -6    6401     103  -2
   3  10   6    6401     103   1
   4 -10  -6    8666     121  -2
   4  10   6    8666     121   1
   5 -10  -6    5058     117  -2
   5  10   6    5058     117   1
   6 -10  -6   35065     274  -2
   6  10   6   35065     274   1
   7 -10  -6    2503      88  -2
   7  10   6    2503      88   1
   8 -10  -6   15794     211  -2
   8  10   6   15794     211   1
   9 -10  -6    1541      93  -2
   9  10   6    1541      93   1
  10 -10  -6   28069     491  -2
  10  10   6   28069     491   1
  -9 -11  -6   35254     456  -2
  -9  11   6   35254     456   1
  -8 -11  -6    3545     133  -2
  -8  11   6    3545     133   1
  -7 -11  -6   67303     699  -2
  -7  11   6   67303     699   1
  -6 -11  -6    1556     101  -2
  -6  11   6    1556     101   1
  -5 -11  -6   14175     214  -2
  -5  11   6   14175     214   1
  -4 -11  -6    2982     109  -2
  -4  11   6    2982     109   1
  -3 -11  -6  167693     695  -2
  -3  11   6  167693     695   1
  -2 -11  -6    3840     115  -2
  -2  11   6    3840     115   1
  -1 -11  -6   45943     432  -2
  -1  11   6   45943     432   1
   0 -11  -6    7428     142  -2
   0  11   6    7428     142   1
   1 -11  -6   47089     394  -2
   1  11   6   47089     394   1
   2 -11  -6    5871     128  -2
   2  11   6    5871     128   1
   3 -11  -6  167390     839  -2
   3  11   6  167390     839   1
   4 -11  -6    2901      92  -2
   4  11   6    2901      92   1
   5 -11  -6   14052     175  -2
   5  11   6   14052     175   1
   6 -11  -6    2348      88  -2
   6  11   6    2348      88   1
   7 -11  -6   65397     454  -2
   7  11   6   65397     454   1
   8 -11  -6    2967     121  -2
   8  11   6    2967     121   1
   9 -11  -6   34227     762  -2
   9  11   6   34227     762   1
  -7 -12  -6    1030      99  -2
  -7  12   6    1030      99   1
  -6 -12  -6      66      73  -2
  -6  12   6      66      73   1
  -5 -12  -6     637      81  -2
  -5  12   6     637      81   1
  -4 -12  -6    2248     106  -2
  -4  12   6    2248     106   1
  -3 -12  -6     312      65  -2
  -3  12   6     312      65   1
  -2 -12  -6   69879     463  -2
  -2  12   6   69879     463   1
  -1 -12  -6     -32      59  -2
  -1  12   6     -32      59   1
   0 -12  -6    2469      98  -2
   0  12   6    2469      98   1
   1 -12  -6      23      67  -2
   1  12   6      23      67   1
   2 -12  -6   70174     486  -2
   2  12   6   70174     486   1
   3 -12  -6     413      73  -2
   3  12   6     413      73   1
   4 -12  -6    1942      96  -2
   4  12   6    1942      96   1
   5 -12  -6     582      79  -2
   5  12   6     582      79   1
   6 -12  -6     174      68  -2
   6  12   6     174      68   1
   7 -12  -6    1850     109  -2
   7  12   6    1850     109   1
  -5 -13  -6   16158     278  -2
  -5  13   6   16158     278   1
  -4 -13  -6    1247     102  -2
  -4  13   6    1247     102   1
  -3 -13  -6    6553     186  -2
  -3  13   6    6553     186   1
  -2 -13  -6     -30      72  -2
  -2  13   6     -30      72   1
  -1 -13  -6   15066     245  -2
  -1  13   6   15066     245   1
   0 -13  -6      91      69  -2
   0  13   6      91      69   1
   1 -13  -6   15691     310  -2
   1  13   6   15691     310   1
   2 -13  -6     118      75  -2
   2  13   6     118      75   1
   3 -13  -6    6925     184  -2
   3  13   6    6925     184   1
   4 -13  -6    1543     119  -2
   4  13   6    1543     119   1
   5 -13  -6   16556     272  -2
   5  13   6   16556     272   1
  -2 -14  -6   24861     375  -2
  -2  14   6   24861     375   1
  -1 -14  -6    2078     114  -2
  -1  14   6    2078     114   1
   0 -14  -6      45      72  -2
   0  14   6      45      72   1
   1 -14  -6    1450     153  -2
   1  14   6    1450     153   1
   2 -14  -6   27370     539  -2
   2  14   6   27370     539   1
   0   0  -7     243      40  -2
   0   0   7     243      40   1
   0  -1  -7      36      18  -2
   0   1   7      36      18   1
   1  -1  -7    1892      36  -2
   1   1   7    1892      36   1
  -1  -2  -7    3897      68  -2
  -1   2   7    3897      68   1
   0  -2  -7     294      18  -2
   0   2   7     294      18   1
   1  -2  -7    2716      41  -2
   1   2   7    2716      41   1
   2  -2  -7     181      16  -2
   2   2   7     181      16   1
  -2  -3  -7     665      27  -2
  -2   3   7     665      27   1
  -1  -3  -7   86974     321  -2
  -1   3   7   86974     321   1
   0  -3  -7    7652      80  -2
   0   3   7    7652      80   1
   1  -3  -7   89243     494  -2
   1   3   7   89243     494   1
   2  -3  -7     920      27  -2
   2   3   7     920      27   1
   3  -3  -7    4492      63  -2
   3   3   7    4492      63   1
  -3  -4  -7    1852      45  -2
  -3   4   7    1852      45   1
  -2  -4  -7    3124      48  -2
  -2   4   7    3124      48   1
  -1  -4  -7    7467      85  -2
  -1   4   7    7467      85   1
   0  -4  -7     971      37  -2
   0   4   7     971      37   1
   1  -4  -7    4980      67  -2
   1   4   7    4980      67   1
   2  -4  -7    2379      42  -2
   2   4   7    2379      42   1
   3  -4  -7    1643      38  -2
   3   4   7    1643      38   1
   4  -4  -7     109      24  -2
   4   4   7     109      24   1
  -4  -5  -7    1044      36  -2
  -4   5   7    1044      36   1
  -3  -5  -7   25614     197  -2
  -3   5   7   25614     197   1
  -2  -5  -7    1035      48  -2
  -2   5   7    1035      48   1
  -1  -5  -7    5885      98  -2
  -1   5   7    5885      98   1
   0  -5  -7   14915     125  -2
   0   5   7   14915     125   1
   1  -5  -7    5953      84  -2
   1   5   7    5953      84   1
   2  -5  -7    1446      37  -2
   2   5   7    1446      37   1
   3  -5  -7   25696     130  -2
   3   5   7   25696     130   1
   4  -5  -7     714      33  -2
   4   5   7     714      33   1
   5  -5  -7   21150     218  -2
   5   5   7   21150     218   1
  -5  -6  -7   11614     177  -2
  -5   6   7   11614     177   1
  -4  -6  -7    4707     104  -2
  -4   6   7    4707     104   1
  -3  -6  -7     176      26  -2
  -3   6   7     176      26   1
  -2  -6  -7   12138     151  -2
  -2   6   7   12138     151   1
  -1  -6  -7    7101     106  -2
  -1   6   7    7101     106   1
   0  -6  -7      -2      27  -2
   0   6   7      -2      27   1
   1  -6  -7    8918      93  -2
   1   6   7    8918      93   1
   2  -6  -7   14058     123  -2
   2   6   7   14058     123   1
   3  -6  -7     110      25  -2
   3   6   7     110      25   1
   4  -6  -7    3520      53  -2
   4   6   7    3520      53   1
   5  -6  -7    7591     118  -2
   5   6   7    7591     118   1
   6  -6  -7     480      38  -2
   6   6   7     480      38   1
  -6  -7  -7    2038      67  -2
  -6   7   7    2038      67   1
  -5  -7  -7   13327     146  -2
  -5   7   7   13327     146   1
  -4  -7  -7    6091      95  -2
  -4   7   7    6091      95   1
  -3  -7  -7    5148     144  -2
  -3   7   7    5148     144   1
  -2  -7  -7    4108      91  -2
  -2   7   7    4108      91   1
  -1  -7  -7   18936     181  -2
  -1   7   7   18936     181   1
   0  -7  -7     329      37  -2
   0   7   7     329      37   1
   1  -7  -7   18681     137  -2
   1   7   7   18681     137   1
   2  -7  -7    4446      66  -2
   2   7   7    4446      66   1
   3  -7  -7    4830      68  -2
   3   7   7    4830      68   1
   4  -7  -7    8734      98  -2
   4   7   7    8734      98   1
   5  -7  -7   13473     142  -2
   5   7   7   13473     142   1
   6  -7  -7    3387      97  -2
   6   7   7    3387      97   1
   7  -7  -7   24570     219  -2
   7   7   7   24570     219   1
  -7  -8  -7    5377     119  -2
  -7   8   7    5377     119   1
  -6  -8  -7      37      52  -2
  -6   8   7      37      52   1
  -5  -8  -7    3429      91  -2
  -5   8   7    3429      91   1
  -4  -8  -7    9378     142  -2
  -4   8   7    9378     142   1
  -3  -8  -7    6786     122  -2
  -3   8   7    6786     122   1
  -2  -8  -7   21106     206  -2
  -2   8   7   21106     206   1
  -1  -8  -7     944      56  -2
  -1   8   7     944      56   1
   0  -8  -7     351      45  -2
   0   8   7     351      45   1
   1  -8  -7     759      40  -2
   1   8   7     759      40   1
   2  -8  -7   19093     149  -2
   2   8   7   19093     149   1
   3  -8  -7    4035      72  -2
   3   8   7    4035      72   1
   4  -8  -7    9951     129  -2
   4   8   7    9951     129   1
   5  -8  -7    5648     101  -2
   5   8   7    5648     101   1
   6  -8  -7      70      48  -2
   6   8   7      70      48   1
   7  -8  -7    3446     103  -2
   7   8   7    3446     103   1
   8  -8  -7     250      59  -2
   8   8   7     250      59   1
  -8  -9  -7     884      79  -2
  -8   9   7     884      79   1
  -7  -9  -7     575      64  -2
  -7   9   7     575      64   1
  -6  -9  -7    8106     145  -2
  -6   9   7    8106     145   1
  -5  -9  -7    1734      77  -2
  -5   9   7    1734      77   1
  -4  -9  -7     144      48  -2
  -4   9   7     144      48   1
  -3  -9  -7   40096     294  -2
  -3   9   7   40096     294   1
  -2  -9  -7     417      53  -2
  -2   9   7     417      53   1
  -1  -9  -7    3827      95  -2
  -1   9   7    3827      95   1
   0  -9  -7    1597      66  -2
   0   9   7    1597      66   1
   1  -9  -7    4014     116  -2
   1   9   7    4014     116   1
   2  -9  -7     750      56  -2
   2   9   7     750      56   1
   3  -9  -7   38576     241  -2
   3   9   7   38576     241   1
   4  -9  -7     144      47  -2
   4   9   7     144      47   1
   5  -9  -7    2672      91  -2
   5   9   7    2672      91   1
   6  -9  -7    5363     117  -2
   6   9   7    5363     117   1
   7  -9  -7     906      72  -2
   7   9   7     906      72   1
   8  -9  -7     394      71  -2
   8   9   7     394      71   1
   9  -9  -7   88331     559  -2
   9   9   7   88331     559   1
  -9 -10  -7     786     109  -2
  -9  10   7     786     109   1
  -8 -10  -7     755      80  -2
  -8  10   7     755      80   1
  -7 -10  -7    2905     115  -2
  -7  10   7    2905     115   1
  -6 -10  -7    2051      93  -2
  -6  10   7    2051      93   1
  -5 -10  -7     614      66  -2
  -5  10   7     614      66   1
  -4 -10  -7   16577     261  -2
  -4  10   7   16577     261   1
  -3 -10  -7     361      59  -2
  -3  10   7     361      59   1
  -2 -10  -7   10635     179  -2
  -2  10   7   10635     179   1
  -1 -10  -7    3440     106  -2
  -1  10   7    3440     106   1
   0 -10  -7     242      60  -2
   0  10   7     242      60   1
   1 -10  -7    5692     133  -2
   1  10   7    5692     133   1
   2 -10  -7   12192     259  -2
   2  10   7   12192     259   1
   3 -10  -7     351      58  -2
   3  10   7     351      58   1
   4 -10  -7   14803     179  -2
   4  10   7   14803     179   1
   5 -10  -7     758      58  -2
   5  10   7     758      58   1
   6 -10  -7    1797      80  -2
   6  10   7    1797      80   1
   7 -10  -7    3487     142  -2
   7  10   7    3487     142   1
   8 -10  -7    1239      96  -2
   8  10   7    1239      96   1
   9 -10  -7    1280      99  -2
   9  10   7    1280      99   1
  -8 -11  -7      95      86  -2
  -8  11   7      95      86   1
  -7 -11  -7   24752     322  -2
  -7  11   7   24752     322   1
  -6 -11  -7    4953     148  -2
  -6  11   7    4953     148   1
  -5 -11  -7   13199     214  -2
  -5  11   7   13199     214   1
  -4 -11  -7    2285     100  -2
  -4  11   7    2285     100   1
  -3 -11  -7    1047      77  -2
  -3  11   7    1047      77   1
  -2 -11  -7    8803     181  -2
  -2  11   7    8803     181   1
  -1 -11  -7   12919     189  -2
  -1  11   7   12919     189   1
   0 -11  -7    2198      89  -2
   0  11   7    2198      89   1
   1 -11  -7   14309     211  -2
   1  11   7   14309     211   1
   2 -11  -7    7910     211  -2
   2  11   7    7910     211   1
   3 -11  -7     788      85  -2
   3  11   7     788      85   1
   4 -11  -7    1401      83  -2
   4  11   7    1401      83   1
   5 -11  -7   12284     210  -2
   5  11   7   12284     210   1
   6 -11  -7    5345     143  -2
   6  11   7    5345     143   1
   7 -11  -7   26035     348  -2
   7  11   7   26035     348   1
   8 -11  -7     171      91  -2
   8  11   7     171      91   1
  -6 -12  -7    4149     183  -2
  -6  12   7    4149     183   1
  -5 -12  -7    5582     150  -2
  -5  12   7    5582     150   1
  -4 -12  -7   10528     211  -2
  -4  12   7   10528     211   1
  -3 -12  -7    1825      95  -2
  -3  12   7    1825      95   1
  -2 -12  -7    1356     116  -2
  -2  12   7    1356     116   1
  -1 -12  -7    6776     182  -2
  -1  12   7    6776     182   1
   0 -12  -7     330      62  -2
   0  12   7     330      62   1
   1 -12  -7    4821     127  -2
   1  12   7    4821     127   1
   2 -12  -7    1605     100  -2
   2  12   7    1605     100   1
   3 -12  -7    1196      98  -2
   3  12   7    1196      98   1
   4 -12  -7   11599     296  -2
   4  12   7   11599     296   1
   5 -12  -7    9233     205  -2
   5  12   7    9233     205   1
   6 -12  -7    3536     139  -2
   6  12   7    3536     139   1
  -4 -13  -7    3396     158  -2
  -4  13   7    3396     158   1
  -3 -13  -7   18802     296  -2
  -3  13   7   18802     296   1
  -2 -13  -7     166      74  -2
  -2  13   7     166      74   1
  -1 -13  -7    2904     126  -2
  -1  13   7    2904     126   1
   0 -13  -7    3648     154  -2
   0  13   7    3648     154   1
   1 -13  -7    2932     137  -2
   1  13   7    2932     137   1
   2 -13  -7     290      72  -2
   2  13   7     290      72   1
   3 -13  -7   18786     297  -2
   3  13   7   18786     297   1
   4 -13  -7    3020     270  -2
   4  13   7    3020     270   1
   0   0  -8 1498881    4010  -2
   0   0   8 1498881    4010   1
   0  -1  -8     471      25  -2
   0   1   8     471      25   1
   1  -1  -8    1744      35  -2
   1   1   8    1744      35   1
  -1  -2  -8   44941     235  -2
  -1   2   8   44941     235   1
   0  -2  -8    5860      88  -2
   0   2   8    5860      88   1
   1  -2  -8   59455     329  -2
   1   2   8   59455     329   1
   2  -2  -8   36160     159  -2
   2   2   8   36160     159   1
  -2  -3  -8    9433     134  -2
  -2   3   8    9433     134   1
  -1  -3  -8   14254     141  -2
  -1   3   8   14254     141   1
   0  -3  -8   20269     161  -2
   0   3   8   20269     161   1
   1  -3  -8   11394     100  -2
   1   3   8   11394     100   1
   2  -3  -8   11350      88  -2
   2   3   8   11350      88   1
   3  -3  -8    1523      51  -2
   3   3   8    1523      51   1
  -3  -4  -8   43332     333  -2
  -3   4   8   43332     333   1
  -2  -4  -8  212102     980  -2
  -2   4   8  212102     980   1
  -1  -4  -8    5477      81  -2
  -1   4   8    5477      81   1
   0  -4  -8  260870    1107  -2
   0   4   8  260870    1107   1
   1  -4  -8    6750      82  -2
   1   4   8    6750      82   1
   2  -4  -8  210733     991  -2
   2   4   8  210733     991   1
   3  -4  -8   67915     476  -2
   3   4   8   67915     476   1
   4  -4  -8    3204      66  -2
   4   4   8    3204      66   1
  -4  -5  -8   11821     121  -2
  -4   5   8   11821     121   1
  -3  -5  -8  188374    1118  -2
  -3   5   8  188374    1118   1
  -2  -5  -8   11443     175  -2
  -2   5   8   11443     175   1
  -1  -5  -8  221550     842  -2
  -1   5   8  221550     842   1
   0  -5  -8   14233     126  -2
   0   5   8   14233     126   1
   1  -5  -8  208895     938  -2
   1   5   8  208895     938   1
   2  -5  -8    6984     105  -2
   2   5   8    6984     105   1
   3  -5  -8  210329    1035  -2
   3   5   8  210329    1035   1
   4  -5  -8   20060     197  -2
   4   5   8   20060     197   1
   5  -5  -8     528      48  -2
   5   5   8     528      48   1
  -5  -6  -8   15026     222  -2
  -5   6   8   15026     222   1
  -4  -6  -8  144583     707  -2
  -4   6   8  144583     707   1
  -3  -6  -8    5084      98  -2
  -3   6   8    5084      98   1
  -2  -6  -8   17429     286  -2
  -2   6   8   17429     286   1
  -1  -6  -8   29699     400  -2
  -1   6   8   29699     400   1
   0  -6  -8     845      53  -2
   0   6   8     845      53   1
   1  -6  -8   20787     209  -2
   1   6   8   20787     209   1
   2  -6  -8   17370     209  -2
   2   6   8   17370     209   1
   3  -6  -8    8726     138  -2
   3   6   8    8726     138   1
   4  -6  -8  144666     578  -2
   4   6   8  144666     578   1
   5  -6  -8    9975     131  -2
   5   6   8    9975     131   1
   6  -6  -8   32096     255  -2
   6   6   8   32096     255   1
  -6  -7  -8    5888     128  -2
  -6   7   8    5888     128   1
  -5  -7  -8   88567     449  -2
  -5   7   8   88567     449   1
  -4  -7  -8    5297     131  -2
  -4   7   8    5297     131   1
  -3  -7  -8   20688     228  -2
  -3   7   8   20688     228   1
  -2  -7  -8   14775     162  -2
  -2   7   8   14775     162   1
  -1  -7  -8   32358     255  -2
  -1   7   8   32358     255   1
   0  -7  -8    8193     143  -2
   0   7   8    8193     143   1
   1  -7  -8   38176     314  -2
   1   7   8   38176     314   1
   2  -7  -8   12253     127  -2
   2   7   8   12253     127   1
   3  -7  -8   16913     213  -2
   3   7   8   16913     213   1
   4  -7  -8    3389      73  -2
   4   7   8    3389      73   1
   5  -7  -8   81688     403  -2
   5   7   8   81688     403   1
   6  -7  -8    4882     111  -2
   6   7   8    4882     111   1
   7  -7  -8     663      63  -2
   7   7   8     663      63   1
  -7  -8  -8   11361     184  -2
  -7   8   8   11361     184   1
  -6  -8  -8  119794     551  -2
  -6   8   8  119794     551   1
  -5  -8  -8    5278     116  -2
  -5   8   8    5278     116   1
  -4  -8  -8    5529     128  -2
  -4   8   8    5529     128   1
  -3  -8  -8   12601     208  -2
  -3   8   8   12601     208   1
  -2  -8  -8  218752     879  -2
  -2   8   8  218752     879   1
  -1  -8  -8    3602      96  -2
  -1   8   8    3602      96   1
   0  -8  -8  139967     601  -2
   0   8   8  139967     601   1
   1  -8  -8    5073     144  -2
   1   8   8    5073     144   1
   2  -8  -8  226439     758  -2
   2   8   8  226439     758   1
   3  -8  -8    7477     154  -2
   3   8   8    7477     154   1
   4  -8  -8    5534      98  -2
   4   8   8    5534      98   1
   5  -8  -8    8498     129  -2
   5   8   8    8498     129   1
   6  -8  -8  118202     569  -2
   6   8   8  118202     569   1
   7  -8  -8    8343     168  -2
   7   8   8    8343     168   1
   8  -8  -8    5031     144  -2
   8   8   8    5031     144   1
  -8  -9  -8   17229     282  -2
  -8   9   8   17229     282   1
  -7  -9  -8    7647     160  -2
  -7   9   8    7647     160   1
  -6  -9  -8     120      56  -2
  -6   9   8     120      56   1
  -5  -9  -8  106433     577  -2
  -5   9   8  106433     577   1
  -4  -9  -8   26752     268  -2
  -4   9   8   26752     268   1
  -3  -9  -8     533      62  -2
  -3   9   8     533      62   1
  -2  -9  -8     153      53  -2
  -2   9   8     153      53   1
  -1  -9  -8    5158     126  -2
  -1   9   8    5158     126   1
   0  -9  -8   14423     212  -2
   0   9   8   14423     212   1
   1  -9  -8    7481     144  -2
   1   9   8    7481     144   1
   2  -9  -8     236      56  -2
   2   9   8     236      56   1
   3  -9  -8     385      66  -2
   3   9   8     385      66   1
   4  -9  -8   38724     340  -2
   4   9   8   38724     340   1
   5  -9  -8  114798     775  -2
   5   9   8  114798     775   1
   6  -9  -8     174      63  -2
   6   9   8     174      63   1
   7  -9  -8    5597     163  -2
   7   9   8    5597     163   1
   8  -9  -8   12968     240  -2
   8   9   8   12968     240   1
   9  -9  -8     196      78  -2
   9   9   8     196      78   1
  -8 -10  -8   13782     249  -2
  -8  10   8   13782     249   1
  -7 -10  -8    3884     138  -2
  -7  10   8    3884     138   1
  -6 -10  -8  149139     941  -2
  -6  10   8  149139     941   1
  -5 -10  -8    9525     165  -2
  -5  10   8    9525     165   1
  -4 -10  -8    5500     146  -2
  -4  10   8    5500     146   1
  -3 -10  -8    2417     114  -2
  -3  10   8    2417     114   1
  -2 -10  -8  112995     758  -2
  -2  10   8  112995     758   1
  -1 -10  -8   11074     188  -2
  -1  10   8   11074     188   1
   0 -10  -8   89292     499  -2
   0  10   8   89292     499   1
   1 -10  -8   11198     195  -2
   1  10   8   11198     195   1
   2 -10  -8  110855     596  -2
   2  10   8  110855     596   1
   3 -10  -8    3307     112  -2
   3  10   8    3307     112   1
   4 -10  -8    5673     174  -2
   4  10   8    5673     174   1
   5 -10  -8    7018     153  -2
   5  10   8    7018     153   1
   6 -10  -8  149569     653  -2
   6  10   8  149569     653   1
   7 -10  -8    5279     158  -2
   7  10   8    5279     158   1
   8 -10  -8   13915     250  -2
   8  10   8   13915     250   1
  -7 -11  -8    4903     186  -2
  -7  11   8    4903     186   1
  -6 -11  -8    2879     112  -2
  -6  11   8    2879     112   1
  -5 -11  -8   18973     275  -2
  -5  11   8   18973     275   1
  -4 -11  -8   13532     216  -2
  -4  11   8   13532     216   1
  -3 -11  -8   15698     299  -2
  -3  11   8   15698     299   1
  -2 -11  -8    4225     131  -2
  -2  11   8    4225     131   1
  -1 -11  -8    1865     117  -2
  -1  11   8    1865     117   1
   0 -11  -8    3156     112  -2
   0  11   8    3156     112   1
   1 -11  -8    1207      91  -2
   1  11   8    1207      91   1
   2 -11  -8    5268     145  -2
   2  11   8    5268     145   1
   3 -11  -8   12783     223  -2
   3  11   8   12783     223   1
   4 -11  -8    7532     176  -2
   4  11   8    7532     176   1
   5 -11  -8   16212     241  -2
   5  11   8   16212     241   1
   6 -11  -8    2022     154  -2
   6  11   8    2022     154   1
   7 -11  -8    3420     180  -2
   7  11   8    3420     180   1
  -5 -12  -8    2438     122  -2
  -5  12   8    2438     122   1
  -4 -12  -8   36293     361  -2
  -4  12   8   36293     361   1
  -3 -12  -8    6509     164  -2
  -3  12   8    6509     164   1
  -2 -12  -8   22807     284  -2
  -2  12   8   22807     284   1
  -1 -12  -8    1328      99  -2
  -1  12   8    1328      99   1
   0 -12  -8  211291     948  -2
   0  12   8  211291     948   1
   1 -12  -8    1889      97  -2
   1  12   8    1889      97   1
   2 -12  -8   22476     375  -2
   2  12   8   22476     375   1
   3 -12  -8    6732     185  -2
   3  12   8    6732     185   1
   4 -12  -8   37080     473  -2
   4  12   8   37080     473   1
   5 -12  -8    2276     159  -2
   5  12   8    2276     159   1
  -2 -13  -8    6136     550  -2
  -2  13   8    6136     550   1
  -1 -13  -8   24004     449  -2
  -1  13   8   24004     449   1
   0 -13  -8    2859     165  -2
   0  13   8    2859     165   1
   1 -13  -8   26168     652  -2
   1  13   8   26168     652   1
   2 -13  -8    7097     570  -2
   2  13   8    7097     570   1
   0   0  -9     564      59  -2
   0   0   9     564      59   1
   0  -1  -9    7359      78  -2
   0   1   9    7359      78   1
   1  -1  -9   13736     113  -2
   1   1   9   13736     113   1
  -1  -2  -9    1237      35  -2
  -1   2   9    1237      35   1
   0  -2  -9     306      22  -2
   0   2   9     306      22   1
   1  -2  -9    1656      40  -2
   1   2   9    1656      40   1
   2  -2  -9     199      23  -2
   2   2   9     199      23   1
  -2  -3  -9    3329      52  -2
  -2   3   9    3329      52   1
  -1  -3  -9     356      32  -2
  -1   3   9     356      32   1
   0  -3  -9     585      32  -2
   0   3   9     585      32   1
   1  -3  -9     573      30  -2
   1   3   9     573      30   1
   2  -3  -9    2227      44  -2
   2   3   9    2227      44   1
   3  -3  -9   34061     185  -2
   3   3   9   34061     185   1
  -3  -4  -9   12088     166  -2
  -3   4   9   12088     166   1
  -2  -4  -9     308      39  -2
  -2   4   9     308      39   1
  -1  -4  -9      89      25  -2
  -1   4   9      89      25   1
   0  -4  -9      28      33  -2
   0   4   9      28      33   1
   1  -4  -9      53      29  -2
   1   4   9      53      29   1
   2  -4  -9     509      38  -2
   2   4   9     509      38   1
   3  -4  -9    7337     141  -2
   3   4   9    7337     141   1
   4  -4  -9     688      42  -2
   4   4   9     688      42   1
  -4  -5  -9     925      64  -2
  -4   5   9     925      64   1
  -3  -5  -9     140      43  -2
  -3   5   9     140      43   1
  -2  -5  -9    2498      81  -2
  -2   5   9    2498      81   1
  -1  -5  -9    8288     131  -2
  -1   5   9    8288     131   1
   0  -5  -9     532      43  -2
   0   5   9     532      43   1
   1  -5  -9    9498     173  -2
   1   5   9    9498     173   1
   2  -5  -9    4219      86  -2
   2   5   9    4219      86   1
   3  -5  -9      94      40  -2
   3   5   9      94      40   1
   4  -5  -9    1121      52  -2
   4   5   9    1121      52   1
   5  -5  -9    8250     150  -2
   5   5   9    8250     150   1
  -5  -6  -9    9040     197  -2
  -5   6   9    9040     197   1
  -4  -6  -9    1777      68  -2
  -4   6   9    1777      68   1
  -3  -6  -9     995      83  -2
  -3   6   9     995      83   1
  -2  -6  -9    4485     113  -2
  -2   6   9    4485     113   1
  -1  -6  -9     977      56  -2
  -1   6   9     977      56   1
   0  -6  -9     247      44  -2
   0   6   9     247      44   1
   1  -6  -9     793      47  -2
   1   6   9     793      47   1
   2  -6  -9    3325      79  -2
   2   6   9    3325      79   1
   3  -6  -9    1679      67  -2
   3   6   9    1679      67   1
   4  -6  -9    1882      63  -2
   4   6   9    1882      63   1
   5  -6  -9    5462     113  -2
   5   6   9    5462     113   1
   6  -6  -9     692      59  -2
   6   6   9     692      59   1
  -6  -7  -9    9158     162  -2
  -6   7   9    9158     162   1
  -5  -7  -9    1058      64  -2
  -5   7   9    1058      64   1
  -4  -7  -9    4424     111  -2
  -4   7   9    4424     111   1
  -3  -7  -9   10342     148  -2
  -3   7   9   10342     148   1
  -2  -7  -9      71      44  -2
  -2   7   9      71      44   1
  -1  -7  -9    1983      74  -2
  -1   7   9    1983      74   1
   0  -7  -9    3709      91  -2
   0   7   9    3709      91   1
   1  -7  -9    2053      73  -2
   1   7   9    2053      73   1
   2  -7  -9      73      42  -2
   2   7   9      73      42   1
   3  -7  -9    9538     136  -2
   3   7   9    9538     136   1
   4  -7  -9    2614      88  -2
   4   7   9    2614      88   1
   5  -7  -9     963      60  -2
   5   7   9     963      60   1
   6  -7  -9   14549     202  -2
   6   7   9   14549     202   1
   7  -7  -9     124      67  -2
   7   7   9     124      67   1
  -7  -8  -9     990      79  -2
  -7   8   9     990      79   1
  -6  -8  -9    1339      78  -2
  -6   8   9    1339      78   1
  -5  -8  -9    7119     140  -2
  -5   8   9    7119     140   1
  -4  -8  -9   11221     171  -2
  -4   8   9   11221     171   1
  -3  -8  -9    2382      88  -2
  -3   8   9    2382      88   1
  -2  -8  -9   12220     174  -2
  -2   8   9   12220     174   1
  -1  -8  -9    2283      85  -2
  -1   8   9    2283      85   1
   0  -8  -9     129      47  -2
   0   8   9     129      47   1
   1  -8  -9    3210      92  -2
   1   8   9    3210      92   1
   2  -8  -9   13754     175  -2
   2   8   9   13754     175   1
   3  -8  -9    3441     104  -2
   3   8   9    3441     104   1
   4  -8  -9   10228     190  -2
   4   8   9   10228     190   1
   5  -8  -9    7549     140  -2
   5   8   9    7549     140   1
   6  -8  -9    1604      83  -2
   6   8   9    1604      83   1
   7  -8  -9     452      73  -2
   7   8   9     452      73   1
   8  -8  -9     166      66  -2
   8   8   9     166      66   1
  -8  -9  -9    1628     102  -2
  -8   9   9    1628     102   1
  -7  -9  -9   26125     289  -2
  -7   9   9   26125     289   1
  -6  -9  -9     795      72  -2
  -6   9   9     795      72   1
  -5  -9  -9    5079     141  -2
  -5   9   9    5079     141   1
  -4  -9  -9      26      58  -2
  -4   9   9      26      58   1
  -3  -9  -9     173      48  -2
  -3   9   9     173      48   1
  -2  -9  -9    2502      97  -2
  -2   9   9    2502      97   1
  -1  -9  -9    5770     136  -2
  -1   9   9    5770     136   1
   0  -9  -9     162      55  -2
   0   9   9     162      55   1
   1  -9  -9    6351     149  -2
   1   9   9    6351     149   1
   2  -9  -9    1749     101  -2
   2   9   9    1749     101   1
   3  -9  -9     201      76  -2
   3   9   9     201      76   1
   4  -9  -9     104      66  -2
   4   9   9     104      66   1
   5  -9  -9    5051     136  -2
   5   9   9    5051     136   1
   6  -9  -9     534      76  -2
   6   9   9     534      76   1
   7  -9  -9   25486     310  -2
   7   9   9   25486     310   1
   8  -9  -9    1454     108  -2
   8   9   9    1454     108   1
  -7 -10  -9    1574     117  -2
  -7  10   9    1574     117   1
  -6 -10  -9    3323     115  -2
  -6  10   9    3323     115   1
  -5 -10  -9    3523     117  -2
  -5  10   9    3523     117   1
  -4 -10  -9   13228     211  -2
  -4  10   9   13228     211   1
  -3 -10  -9     140      71  -2
  -3  10   9     140      71   1
  -2 -10  -9   10863     224  -2
  -2  10   9   10863     224   1
  -1 -10  -9      58      61  -2
  -1  10   9      58      61   1
   0 -10  -9     468      66  -2
   0  10   9     468      66   1
   1 -10  -9     230      67  -2
   1  10   9     230      67   1
   2 -10  -9   10500     208  -2
   2  10   9   10500     208   1
   3 -10  -9     196      71  -2
   3  10   9     196      71   1
   4 -10  -9   15350     327  -2
   4  10   9   15350     327   1
   5 -10  -9    5640     147  -2
   5  10   9    5640     147   1
   6 -10  -9    2455     134  -2
   6  10   9    2455     134   1
   7 -10  -9    2522     127  -2
   7  10   9    2522     127   1
  -5 -11  -9     624      78  -2
  -5  11   9     624      78   1
  -4 -11  -9    3645     143  -2
  -4  11   9    3645     143   1
  -3 -11  -9   11646     215  -2
  -3  11   9   11646     215   1
  -2 -11  -9    1044      89  -2
  -2  11   9    1044      89   1
  -1 -11  -9     807      88  -2
  -1  11   9     807      88   1
   0 -11  -9    2077     108  -2
   0  11   9    2077     108   1
   1 -11  -9     609      87  -2
   1  11   9     609      87   1
   2 -11  -9    1079     130  -2
   2  11   9    1079     130   1
   3 -11  -9   11083     257  -2
   3  11   9   11083     257   1
   4 -11  -9    2335     121  -2
   4  11   9    2335     121   1
   5 -11  -9    1108     103  -2
   5  11   9    1108     103   1
  -3 -12  -9    2689     134  -2
  -3  12   9    2689     134   1
  -2 -12  -9    2056     127  -2
  -2  12   9    2056     127   1
  -1 -12  -9    2250     116  -2
  -1  12   9    2250     116   1
   0 -12  -9     153      85  -2
   0  12   9     153      85   1
   1 -12  -9    2924     133  -2
   1  12   9    2924     133   1
   2 -12  -9    2476     157  -2
   2  12   9    2476     157   1
   3 -12  -9    3023     210  -2
   3  12   9    3023     210   1
   0   0 -10      77      50  -2
   0   0  10      77      50   1
   0  -1 -10    1381      44  -2
   0   1  10    1381      44   1
   1  -1 -10     128      30  -2
   1   1  10     128      30   1
  -1  -2 -10   26336     248  -2
  -1   2  10   26336     248   1
   0  -2 -10   14638     124  -2
   0   2  10   14638     124   1
   1  -2 -10   38279     357  -2
   1   2  10   38279     357   1
   2  -2 -10  143729     387  -2
   2   2  10  143729     387   1
  -2  -3 -10   71433     945  -2
  -2   3  10   71433     945   1
  -1  -3 -10  102498     419  -2
  -1   3  10  102498     419   1
   0  -3 -10   14861     156  -2
   0   3  10   14861     156   1
   1  -3 -10  100212     467  -2
   1   3  10  100212     467   1
   2  -3 -10   42515     536  -2
   2   3  10   42515     536   1
   3  -3 -10     235      49  -2
   3   3  10     235      49   1
  -3  -4 -10   25888     204  -2
  -3   4  10   25888     204   1
  -2  -4 -10    4715     104  -2
  -2   4  10    4715     104   1
  -1  -4 -10    2401      76  -2
  -1   4  10    2401      76   1
   0  -4 -10   16808     168  -2
   0   4  10   16808     168   1
   1  -4 -10    3032      89  -2
   1   4  10    3032      89   1
   2  -4 -10    4825     108  -2
   2   4  10    4825     108   1
   3  -4 -10   34228     408  -2
   3   4  10   34228     408   1
   4  -4 -10    6075     114  -2
   4   4  10    6075     114   1
  -4  -5 -10    2482      89  -2
  -4   5  10    2482      89   1
  -3  -5 -10   39529     287  -2
  -3   5  10   39529     287   1
  -2  -5 -10   15982     220  -2
  -2   5  10   15982     220   1
  -1  -5 -10   14237     176  -2
  -1   5  10   14237     176   1
   0  -5 -10     397      49  -2
   0   5  10     397      49   1
   1  -5 -10   14455     155  -2
   1   5  10   14455     155   1
   2  -5 -10   15793     171  -2
   2   5  10   15793     171   1
   3  -5 -10   40152     280  -2
   3   5  10   40152     280   1
   4  -5 -10    1478     100  -2
   4   5  10    1478     100   1
   5  -5 -10      37      46  -2
   5   5  10      37      46   1
  -5  -6 -10    1929      83  -2
  -5   6  10    1929      83   1
  -4  -6 -10   62040     398  -2
  -4   6  10   62040     398   1
  -3  -6 -10   10406     180  -2
  -3   6  10   10406     180   1
  -2  -6 -10    1788      79  -2
  -2   6  10    1788      79   1
  -1  -6 -10    1233      67  -2
  -1   6  10    1233      67   1
   0  -6 -10   94611     488  -2
   0   6  10   94611     488   1
   1  -6 -10    1339      64  -2
   1   6  10    1339      64   1
   2  -6 -10    1713      78  -2
   2   6  10    1713      78   1
   3  -6 -10    7281     131  -2
   3   6  10    7281     131   1
   4  -6 -10   62207     375  -2
   4   6  10   62207     375   1
   5  -6 -10    1551      76  -2
   5   6  10    1551      76   1
   6  -6 -10  129441     562  -2
   6   6  10  129441     562   1
  -6  -7 -10    5348     146  -2
  -6   7  10    5348     146   1
  -5  -7 -10   27728     378  -2
  -5   7  10   27728     378   1
  -4  -7 -10   16542     224  -2
  -4   7  10   16542     224   1
  -3  -7 -10     105      55  -2
  -3   7  10     105      55   1
  -2  -7 -10   13468     174  -2
  -2   7  10   13468     174   1
  -1  -7 -10   83406     439  -2
  -1   7  10   83406     439   1
   0  -7 -10    8006     157  -2
   0   7  10    8006     157   1
   1  -7 -10   84628     535  -2
   1   7  10   84628     535   1
   2  -7 -10   19371     226  -2
   2   7  10   19371     226   1
   3  -7 -10      52      54  -2
   3   7  10      52      54   1
   4  -7 -10   16779     228  -2
   4   7  10   16779     228   1
   5  -7 -10   27779     270  -2
   5   7  10   27779     270   1
   6  -7 -10    6833     156  -2
   6   7  10    6833     156   1
   7  -7 -10       6      66  -2
   7   7  10       6      66   1
  -7  -8 -10    3972     132  -2
  -7   8  10    3972     132   1
  -6  -8 -10    6691     151  -2
  -6   8  10    6691     151   1
  -5  -8 -10   13132     201  -2
  -5   8  10   13132     201   1
  -4  -8 -10    4167     126  -2
  -4   8  10    4167     126   1
  -3  -8 -10   11972     182  -2
  -3   8  10   11972     182   1
  -2  -8 -10   49534     353  -2
  -2   8  10   49534     353   1
  -1  -8 -10    2501      88  -2
  -1   8  10    2501      88   1
   0  -8 -10    1946      79  -2
   0   8  10    1946      79   1
   1  -8 -10    4143     125  -2
   1   8  10    4143     125   1
   2  -8 -10   47028     369  -2
   2   8  10   47028     369   1
   3  -8 -10    8110     170  -2
   3   8  10    8110     170   1
   4  -8 -10    3754     117  -2
   4   8  10    3754     117   1
   5  -8 -10    8570     177  -2
   5   8  10    8570     177   1
   6  -8 -10    6783     162  -2
   6   8  10    6783     162   1
   7  -8 -10    6993     179  -2
   7   8  10    6993     179   1
   8  -8 -10   26858     336  -2
   8   8  10   26858     336   1
  -7  -9 -10    3470     155  -2
  -7   9  10    3470     155   1
  -6  -9 -10     805      79  -2
  -6   9  10     805      79   1
  -5  -9 -10   12400     217  -2
  -5   9  10   12400     217   1
  -4  -9 -10    1367      94  -2
  -4   9  10    1367      94   1
  -3  -9 -10    4866     144  -2
  -3   9  10    4866     144   1
  -2  -9 -10    2021      93  -2
  -2   9  10    2021      93   1
  -1  -9 -10   16752     231  -2
  -1   9  10   16752     231   1
   0  -9 -10     454      84  -2
   0   9  10     454      84   1
   1  -9 -10   16880     297  -2
   1   9  10   16880     297   1
   2  -9 -10    2694     122  -2
   2   9  10    2694     122   1
   3  -9 -10    5515     166  -2
   3   9  10    5515     166   1
   4  -9 -10    1940     111  -2
   4   9  10    1940     111   1
   5  -9 -10   11913     233  -2
   5   9  10   11913     233   1
   6  -9 -10    1261     100  -2
   6   9  10    1261     100   1
   7  -9 -10    3633     145  -2
   7   9  10    3633     145   1
  -5 -10 -10    4899     150  -2
  -5  10  10    4899     150   1
  -4 -10 -10    3497     135  -2
  -4  10  10    3497     135   1
  -3 -10 -10    6324     201  -2
  -3  10  10    6324     201   1
  -2 -10 -10    6596     169  -2
  -2  10  10    6596     169   1
  -1 -10 -10     496      69  -2
  -1  10  10     496      69   1
   0 -10 -10   16018     261  -2
   0  10  10   16018     261   1
   1 -10 -10     842      87  -2
   1  10  10     842      87   1
   2 -10 -10    6130     173  -2
   2  10  10    6130     173   1
   3 -10 -10    3993     197  -2
   3  10  10    3993     197   1
   4 -10 -10    3803     146  -2
   4  10  10    3803     146   1
   5 -10 -10    2658     133  -2
   5  10  10    2658     133   1
  -3 -11 -10   69171     657  -2
  -3  11  10   69171     657   1
  -2 -11 -10    3756     140  -2
  -2  11  10    3756     140   1
  -1 -11 -10   18501     314  -2
  -1  11  10   18501     314   1
   0 -11 -10     797     105  -2
   0  11  10     797     105   1
   1 -11 -10   18523     336  -2
   1  11  10   18523     336   1
   2 -11 -10    4649     166  -2
   2  11  10    4649     166   1
   3 -11 -10   69418     690  -2
   3  11  10   69418     690   1
   0   0 -11    1381     106  -2
   0   0  11    1381     106   1
   0  -1 -11    1121      52  -2
   0   1  11    1121      52   1
   1  -1 -11   12697     199  -2
   1   1  11   12697     199   1
  -1  -2 -11    5757     105  -2
  -1   2  11    5757     105   1
   0  -2 -11     878      55  -2
   0   2  11     878      55   1
   1  -2 -11    4183      98  -2
   1   2  11    4183      98   1
   2  -2 -11    1699      75  -2
   2   2  11    1699      75   1
  -2  -3 -11    3329      98  -2
  -2   3  11    3329      98   1
  -1  -3 -11   26110     228  -2
  -1   3  11   26110     228   1
   0  -3 -11   12918     228  -2
   0   3  11   12918     228   1
   1  -3 -11   26626     245  -2
   1   3  11   26626     245   1
   2  -3 -11    4709     114  -2
   2   3  11    4709     114   1
   3  -3 -11    1983      96  -2
   3   3  11    1983      96   1
  -3  -4 -11    1721      79  -2
  -3   4  11    1721      79   1
  -2  -4 -11    1131      68  -2
  -2   4  11    1131      68   1
  -1  -4 -11    9062     208  -2
  -1   4  11    9062     208   1
   0  -4 -11    2118      81  -2
   0   4  11    2118      81   1
   1  -4 -11    7833     145  -2
   1   4  11    7833     145   1
   2  -4 -11    1718      78  -2
   2   4  11    1718      78   1
   3  -4 -11    3003     103  -2
   3   4  11    3003     103   1
   4  -4 -11     177      51  -2
   4   4  11     177      51   1
  -4  -5 -11    4184     115  -2
  -4   5  11    4184     115   1
  -3  -5 -11   34991     301  -2
  -3   5  11   34991     301   1
  -2  -5 -11    1522      81  -2
  -2   5  11    1522      81   1
  -1  -5 -11    8552     149  -2
  -1   5  11    8552     149   1
   0  -5 -11    8931     143  -2
   0   5  11    8931     143   1
   1  -5 -11    7896     148  -2
   1   5  11    7896     148   1
   2  -5 -11     936      95  -2
   2   5  11     936      95   1
   3  -5 -11   37850     332  -2
   3   5  11   37850     332   1
   4  -5 -11    3176     102  -2
   4   5  11    3176     102   1
   5  -5 -11    1959      87  -2
   5   5  11    1959      87   1
  -5  -6 -11   16013     223  -2
  -5   6  11   16013     223   1
  -4  -6 -11    5010     128  -2
  -4   6  11    5010     128   1
  -3  -6 -11    1632      80  -2
  -3   6  11    1632      80   1
  -2  -6 -11    1851      86  -2
  -2   6  11    1851      86   1
  -1  -6 -11    4458     113  -2
  -1   6  11    4458     113   1
   0  -6 -11     611      76  -2
   0   6  11     611      76   1
   1  -6 -11    7300     142  -2
   1   6  11    7300     142   1
   2  -6 -11    3302     123  -2
   2   6  11    3302     123   1
   3  -6 -11    1004      71  -2
   3   6  11    1004      71   1
   4  -6 -11    3172     137  -2
   4   6  11    3172     137   1
   5  -6 -11   12617     203  -2
   5   6  11   12617     203   1
   6  -6 -11     913      77  -2
   6   6  11     913      77   1
  -6  -7 -11    2742     106  -2
  -6   7  11    2742     106   1
  -5  -7 -11   12159     205  -2
  -5   7  11   12159     205   1
  -4  -7 -11    5958     139  -2
  -4   7  11    5958     139   1
  -3  -7 -11    4295     120  -2
  -3   7  11    4295     120   1
  -2  -7 -11    8284     155  -2
  -2   7  11    8284     155   1
  -1  -7 -11   17488     205  -2
  -1   7  11   17488     205   1
   0  -7 -11     872      69  -2
   0   7  11     872      69   1
   1  -7 -11   18077     262  -2
   1   7  11   18077     262   1
   2  -7 -11    7246     149  -2
   2   7  11    7246     149   1
   3  -7 -11    3450     113  -2
   3   7  11    3450     113   1
   4  -7 -11   10263     171  -2
   4   7  11   10263     171   1
   5  -7 -11   13507     225  -2
   5   7  11   13507     225   1
   6  -7 -11    3306     128  -2
   6   7  11    3306     128   1
   7  -7 -11   32395     363  -2
   7   7  11   32395     363   1
  -6  -8 -11    3271     123  -2
  -6   8  11    3271     123   1
  -5  -8 -11    1628      95  -2
  -5   8  11    1628      95   1
  -4  -8 -11   13790     219  -2
  -4   8  11   13790     219   1
  -3  -8 -11    9629     181  -2
  -3   8  11    9629     181   1
  -2  -8 -11   16754     230  -2
  -2   8  11   16754     230   1
  -1  -8 -11    2209      95  -2
  -1   8  11    2209      95   1
   0  -8 -11     856      76  -2
   0   8  11     856      76   1
   1  -8 -11    2192     111  -2
   1   8  11    2192     111   1
   2  -8 -11   13006     214  -2
   2   8  11   13006     214   1
   3  -8 -11    7867     175  -2
   3   8  11    7867     175   1
   4  -8 -11   16882     245  -2
   4   8  11   16882     245   1
   5  -8 -11    2775     114  -2
   5   8  11    2775     114   1
   6  -8 -11    1905     107  -2
   6   8  11    1905     107   1
  -5  -9 -11   11710     248  -2
  -5   9  11   11710     248   1
  -4  -9 -11    1240      96  -2
  -4   9  11    1240      96   1
  -3  -9 -11   23024     320  -2
  -3   9  11   23024     320   1
  -2  -9 -11    1259     105  -2
  -2   9  11    1259     105   1
  -1  -9 -11    4583     147  -2
  -1   9  11    4583     147   1
   0  -9 -11    3071     128  -2
   0   9  11    3071     128   1
   1  -9 -11    4985     156  -2
   1   9  11    4985     156   1
   2  -9 -11    2143     130  -2
   2   9  11    2143     130   1
   3  -9 -11   21226     285  -2
   3   9  11   21226     285   1
   4  -9 -11    1542      99  -2
   4   9  11    1542      99   1
   5  -9 -11   14012     248  -2
   5   9  11   14012     248   1
  -3 -10 -11    2297     173  -2
  -3  10  11    2297     173   1
  -2 -10 -11   12512     313  -2
  -2  10  11   12512     313   1
  -1 -10 -11    2951     149  -2
  -1  10  11    2951     149   1
   0 -10 -11     291      77  -2
   0  10  11     291      77   1
   1 -10 -11    5062     188  -2
   1  10  11    5062     188   1
   2 -10 -11   16246     277  -2
   2  10  11   16246     277   1
   3 -10 -11    2292     127  -2
   3  10  11    2292     127   1
   0   0 -12  460356    2806  -2
   0   0  12  460356    2806   1
   0  -1 -12     601      68  -2
   0   1  12     601      68   1
   1  -1 -12    2792      96  -2
   1   1  12    2792      96   1
  -1  -2 -12   27275     359  -2
  -1   2  12   27275     359   1
   0  -2 -12     799      77  -2
   0   2  12     799      77   1
   1  -2 -12   32082     344  -2
   1   2  12   32082     344   1
   2  -2 -12    1572      78  -2
   2   2  12    1572      78   1
  -2  -3 -12    2743     100  -2
  -2   3  12    2743     100   1
  -1  -3 -12   12771     200  -2
  -1   3  12   12771     200   1
   0  -3 -12   11121     211  -2
   0   3  12   11121     211   1
   1  -3 -12    9051     168  -2
   1   3  12    9051     168   1
   2  -3 -12    4625     130  -2
   2   3  12    4625     130   1
   3  -3 -12    2744      97  -2
   3   3  12    2744      97   1
  -3  -4 -12   26103     339  -2
  -3   4  12   26103     339   1
  -2  -4 -12   64768     415  -2
  -2   4  12   64768     415   1
  -1  -4 -12    6790     153  -2
  -1   4  12    6790     153   1
   0  -4 -12   84423     570  -2
   0   4  12   84423     570   1
   1  -4 -12    6788     154  -2
   1   4  12    6788     154   1
   2  -4 -12   62160     442  -2
   2   4  12   62160     442   1
   3  -4 -12   44225     396  -2
   3   4  12   44225     396   1
   4  -4 -12    8291     224  -2
   4   4  12    8291     224   1
  -4  -5 -12    8355     169  -2
  -4   5  12    8355     169   1
  -3  -5 -12   88259     515  -2
  -3   5  12   88259     515   1
  -2  -5 -12   10149     180  -2
  -2   5  12   10149     180   1
  -1  -5 -12   45969     401  -2
  -1   5  12   45969     401   1
   0  -5 -12    6824     174  -2
   0   5  12    6824     174   1
   1  -5 -12   38168     459  -2
   1   5  12   38168     459   1
   2  -5 -12    7816     158  -2
   2   5  12    7816     158   1
   3  -5 -12  104280     813  -2
   3   5  12  104280     813   1
   4  -5 -12   13675     217  -2
   4   5  12   13675     217   1
   5  -5 -12    1690      91  -2
   5   5  12    1690      91   1
  -5  -6 -12   12029     207  -2
  -5   6  12   12029     207   1
  -4  -6 -12   15068     217  -2
  -4   6  12   15068     217   1
  -3  -6 -12    3438     111  -2
  -3   6  12    3438     111   1
  -2  -6 -12    9494     185  -2
  -2   6  12    9494     185   1
  -1  -6 -12   19114     317  -2
  -1   6  12   19114     317   1
   0  -6 -12    2150     114  -2
   0   6  12    2150     114   1
   1  -6 -12   15156     288  -2
   1   6  12   15156     288   1
   2  -6 -12   10202     191  -2
   2   6  12   10202     191   1
   3  -6 -12    5662     143  -2
   3   6  12    5662     143   1
   4  -6 -12   15154     226  -2
   4   6  12   15154     226   1
   5  -6 -12    8640     178  -2
   5   6  12    8640     178   1
   6  -6 -12   19388     265  -2
   6   6  12   19388     265   1
  -5  -7 -12   17183     311  -2
  -5   7  12   17183     311   1
  -4  -7 -12    8197     175  -2
  -4   7  12    8197     175   1
  -3  -7 -12   24720     337  -2
  -3   7  12   24720     337   1
  -2  -7 -12    7180     171  -2
  -2   7  12    7180     171   1
  -1  -7 -12    2050     133  -2
  -1   7  12    2050     133   1
   0  -7 -12    9355     193  -2
   0   7  12    9355     193   1
   1  -7 -12    2405     105  -2
   1   7  12    2405     105   1
   2  -7 -12    5118     155  -2
   2   7  12    5118     155   1
   3  -7 -12   19925     265  -2
   3   7  12   19925     265   1
   4  -7 -12    4768     142  -2
   4   7  12    4768     142   1
   5  -7 -12   13634     236  -2
   5   7  12   13634     236   1
  -4  -8 -12    1180     103  -2
  -4   8  12    1180     103   1
  -3  -8 -12    8870     299  -2
  -3   8  12    8870     299   1
  -2  -8 -12  106889     953  -2
  -2   8  12  106889     953   1
  -1  -8 -12    1914     115  -2
  -1   8  12    1914     115   1
   0  -8 -12   13032     375  -2
   0   8  12   13032     375   1
   1  -8 -12    2709     122  -2
   1   8  12    2709     122   1
   2  -8 -12  108075     830  -2
   2   8  12  108075     830   1
   3  -8 -12    5229     145  -2
   3   8  12    5229     145   1
   4  -8 -12    1283      97  -2
   4   8  12    1283      97   1
  -1  -9 -12    3065     174  -2
  -1   9  12    3065     174   1
   0  -9 -12   18424     506  -2
   0   9  12   18424     506   1
   1  -9 -12    5190     181  -2
   1   9  12    5190     181   1
   0   0 -13    1648     236  -2
   0   0  13    1648     236   1
   0  -1 -13    3228     141  -2
   0   1  13    3228     141   1
   1  -1 -13    3082     145  -2
   1   1  13    3082     145   1
  -1  -2 -13     459     102  -2
  -1   2  13     459     102   1
   0  -2 -13     672      73  -2
   0   2  13     672      73   1
   1  -2 -13     442      73  -2
   1   2  13     442      73   1
   2  -2 -13     411      74  -2
   2   2  13     411      74   1
  -2  -3 -13     915      89  -2
  -2   3  13     915      89   1
  -1  -3 -13    2353     117  -2
  -1   3  13    2353     117   1
   0  -3 -13    3173     126  -2
   0   3  13    3173     126   1
   1  -3 -13    1945     108  -2
   1   3  13    1945     108   1
   2  -3 -13     423      74  -2
   2   3  13     423      74   1
   3  -3 -13    9679     209  -2
   3   3  13    9679     209   1
  -3  -4 -13    1100      84  -2
  -3   4  13    1100      84   1
  -2  -4 -13    1522      99  -2
  -2   4  13    1522      99   1
  -1  -4 -13    2600     118  -2
  -1   4  13    2600     118   1
   0  -4 -13     198      70  -2
   0   4  13     198      70   1
   1  -4 -13    4316     145  -2
   1   4  13    4316     145   1
   2  -4 -13     941      87  -2
   2   4  13     941      87   1
   3  -4 -13     884      83  -2
   3   4  13     884      83   1
   4  -4 -13     643      74  -2
   4   4  13     643      74   1
  -4  -5 -13    7227     182  -2
  -4   5  13    7227     182   1
  -3  -5 -13     116      66  -2
  -3   5  13     116      66   1
  -2  -5 -13    1958     108  -2
  -2   5  13    1958     108   1
  -1  -5 -13    4548     149  -2
  -1   5  13    4548     149   1
   0  -5 -13    1360     105  -2
   0   5  13    1360     105   1
   1  -5 -13    5481     159  -2
   1   5  13    5481     159   1
   2  -5 -13    2189     112  -2
   2   5  13    2189     112   1
   3  -5 -13     232      68  -2
   3   5  13     232      68   1
   4  -5 -13   10815     202  -2
   4   5  13   10815     202   1
   5  -5 -13   14148     245  -2
   5   5  13   14148     245   1
  -4  -6 -13     889     111  -2
  -4   6  13     889     111   1
  -3  -6 -13    2333     114  -2
  -3   6  13    2333     114   1
  -2  -6 -13    1853     105  -2
  -2   6  13    1853     105   1
  -1  -6 -13    4886     160  -2
  -1   6  13    4886     160   1
   0  -6 -13     332      85  -2
   0   6  13     332      85   1
   1  -6 -13    2996     156  -2
   1   6  13    2996     156   1
   2  -6 -13    1055      89  -2
   2   6  13    1055      89   1
   3  -6 -13    1529      98  -2
   3   6  13    1529      98   1
   4  -6 -13    1514     105  -2
   4   6  13    1514     105   1
  -2  -7 -13       8      79  -2
  -2   7  13       8      79   1
  -1  -7 -13    1147     101  -2
  -1   7  13    1147     101   1
   0  -7 -13   12982     251  -2
   0   7  13   12982     251   1
   1  -7 -13    1493     111  -2
   1   7  13    1493     111   1
   2  -7 -13     -54      81  -2
   2   7  13     -54      81   1
   0   0 -14    3343     312  -2
   0   0  14    3343     312   1
   0  -1 -14    3665     156  -2
   0   1  14    3665     156   1
   1  -1 -14     417      89  -2
   1   1  14     417      89   1
  -1  -2 -14    2015     168  -2
  -1   2  14    2015     168   1
   0  -2 -14    7993     219  -2
   0   2  14    7993     219   1
   1  -2 -14    1683     118  -2
   1   2  14    1683     118   1
   2  -2 -14   74931     637  -2
   2   2  14   74931     637   1
  -2  -3 -14    9718     251  -2
  -2   3  14    9718     251   1
  -1  -3 -14   66954     602  -2
  -1   3  14   66954     602   1
   0  -3 -14    2829     145  -2
   0   3  14    2829     145   1
   1  -3 -14   67582     615  -2
   1   3  14   67582     615   1
   2  -3 -14    6129     199  -2
   2   3  14    6129     199   1
   3  -3 -14     469      89  -2
   3   3  14     469      89   1
  -3  -4 -14    8658     362  -2
  -3   4  14    8658     362   1
  -2  -4 -14     346     128  -2
  -2   4  14     346     128   1
  -1  -4 -14     678     103  -2
  -1   4  14     678     103   1
   0  -4 -14    4063     191  -2
   0   4  14    4063     191   1
   1  -4 -14     529      94  -2
   1   4  14     529      94   1
   2  -4 -14     335     110  -2
   2   4  14     335     110   1
   3  -4 -14   11468     361  -2
   3   4  14   11468     361   1
   0  -5 -14    1716     143  -2
   0   5  14    1716     143   1
;
_shelx_hkl_checksum     90384
_shelx_res_file
;
    266t.res created by SHELXL-2014/7
TITL 266T   TWIN MODEL IN P4/n
CELL  0.71073   12.0421   12.0421   11.3925    90.000    90.000    90.000
ZERR        4    0.0001    0.0001    0.0002     0.000     0.000     0.000
LATT   1
SYMM     0.50000 - Y ,              X ,              Z
SYMM     0.50000 - X ,    0.50000 - Y ,              Z
SYMM               Y ,    0.50000 - X ,              Z
SFAC  Na  O  S  K    CL
UNIT     4 48 16 20 8
L.S. 6
FMAP 2
PLAN 20
TEMP -173
SIZE 0.050 0.024 0.021
REM COLOURLESS BLOCK
ACTA
BOND
CONF
WGHT    0.024200    0.488600
BASF   0.37017
FVAR       3.09605
K1    4    0.750000    0.250000    0.000000    10.25000    0.02003    0.02003 =
         0.00856    0.00000    0.00000    0.00000
K2    4    0.250000    0.250000    0.513060    10.25000    0.01827    0.01827 =
         0.00865    0.00000    0.00000    0.00000
K3    4    0.501302    0.191127    0.246316    11.00000    0.00940    0.01049 =
         0.01136   -0.00154    0.00028    0.00021
K4    4    0.184397    0.001291    0.745724    11.00000    0.01177    0.00978 =
         0.01406    0.00016   -0.00130   -0.00037
NA1   1    0.250000    0.250000    0.012685    10.25000    0.00936    0.00936 =
         0.00954    0.00000    0.00000    0.00000
NA2   1    0.750000    0.250000    0.500000    10.25000    0.00803    0.00803 =
         0.00899    0.00000    0.00000    0.00000
S1    3    0.515350    0.586494    0.007583    11.00000    0.01044    0.00921 =
         0.00920   -0.00018    0.00093   -0.00190
O1    2    0.632765    0.595444   -0.020050    11.00000    0.01366    0.01341 =
         0.02080   -0.00369    0.00571   -0.00407
O2    2    0.488266    0.612017    0.128695    11.00000    0.02007    0.01563 =
         0.01313   -0.00525    0.00545   -0.00470
O3    2    0.442434    0.637536   -0.077679    11.00000    0.02110    0.01367 =
         0.02232    0.00465   -0.00742   -0.00045
S2    3    0.085858    0.516866    0.490865    11.00000    0.00804    0.00883 =
         0.00928   -0.00015    0.00053   -0.00075
O4    2    0.109964    0.487228    0.370017    11.00000    0.01388    0.01877 =
         0.01293   -0.00443    0.00533   -0.00358
O5    2    0.092825    0.635047    0.514334    11.00000    0.01336    0.00913 =
         0.01997   -0.00256    0.00243   -0.00313
O6    2    0.139656    0.447287    0.577477    11.00000    0.01285    0.01760 =
         0.02017    0.00607   -0.00396   -0.00008
CL1   5    0.250000    0.250000    0.776194    10.25000    0.00996    0.00996 =
         0.00840    0.00000    0.00000    0.00000
CL2   5    0.250000    0.250000    0.251961    10.25000    0.00988    0.00988 =
         0.00898    0.00000    0.00000    0.00000
CL3   5    0.250000    0.750000    0.263119    10.50000    0.01067    0.00933 =
         0.00854    0.00000    0.00000    0.00012
HKLF 5
REM  266T   TWIN MODEL IN P4/n
REM R1 =  0.0153 for    1834 Fo > 4sig(Fo)  and  0.0162 for all    1910 data
REM    113 parameters refined using      0 restraints
END
WGHT      0.0242      0.4887
REM Highest difference peak  0.353,  deepest hole -0.353,  1-sigma level  0.054
Q1    1   0.5000  0.5000  0.0000  10.50000  0.05    0.35
Q2    1   0.0000  0.5000  0.5000  10.50000  0.05    0.34
Q3    1   0.1006  0.5002  0.4227  11.00000  0.05    0.28
Q4    1   0.1306  0.4571  0.4123  11.00000  0.05    0.26
Q5    1   0.5012  0.5988  0.0803  11.00000  0.05    0.25
Q6    1   0.4412  0.6395  0.0950  11.00000  0.05    0.24
Q7    1   0.1022  0.5823  0.5079  11.00000  0.05    0.24
Q8    1   0.5921  0.5734  0.0062  11.00000  0.05    0.22
Q9    1   0.1310  0.4863  0.6356  11.00000  0.05    0.20
Q10   1   0.2500  0.2500  0.3176  10.25000  0.05    0.20
Q11   1   0.2062  0.4528  0.5559  11.00000  0.05    0.19
Q12   1   0.1244  0.3933  0.5662  11.00000  0.05    0.19
Q13   1   0.4832  0.6176 -0.1354  11.00000  0.05    0.19
Q14   1   0.0969  0.4866  0.5568  11.00000  0.05    0.18
Q15   1   0.4753  0.6379 -0.0237  11.00000  0.05    0.18
Q16   1   0.4712  0.7003 -0.0224  11.00000  0.05    0.18
Q17   1   0.3881  0.6205 -0.0628  11.00000  0.05    0.17
Q18   1   0.1188  0.4614  0.5208  11.00000  0.05    0.17
Q19   1   0.1214  0.4877  0.3436  11.00000  0.05    0.16
Q20   1   0.2500  0.7500  0.3544  10.50000  0.05    0.15
;
_shelx_res_checksum     73033
data_global
_journal_date_recd_electronic     2017-01-04
_journal_date_accepted     2017-01-10
_journal_name_full     'Acta Crystallographica, Section E'
_journal_year     2017
_journal_volume     73
_journal_issue      2
_journal_page_first     188
_journal_page_last     191
_journal_paper_category     GI
_journal_paper_doi     10.1107/S2056989017000494
_journal_coeditor_code     WM5357
_publ_contact_author_name     'William T A Harrison'
_publ_contact_author_address
;
Department of Chemistry
University of Aberdeen
Meston Walk
Aberdeen AB24 3UE
Scotland
;
_publ_contact_author_email     w.harrison@abdn.ac.uk
_publ_contact_author_fax     ?
_publ_contact_author_phone     ?
_publ_section_title
;
An unexpected oxidation: NaK~5~Cl~2~(S~2~O~6~)~2~ revisited
;
_publ_section_title_footnote     .
loop_
    _publ_author_name
    _publ_author_footnote
    _publ_author_address
    'Harrison, William T. A.' .
;
Department of Chemistry
University of Aberdeen
Meston Walk
Aberdeen AB24 3UE
Scotland
;
    'Plater, M. John' .
;
Department of Chemistry
University of Aberdeen
Meston Walk
Aberdeen AB24 3UE
Scotland
;
_publ_section_synopsis
;
The redetermined structure of NaK~5~Cl~2~(S~2~O~6~)~2~ shows a super-cell,
which accommodates subtle changes in the orientation of the O atoms of the
dithionate groups compared to the previously reported structure.
;
