# Supplementary material for: An unexpected oxidation: NaK5Cl2(S2O6)2 revisited
Source: Acta Crystallogr E Crystallogr Commun. 2017 Jan 13;73(Pt 2):188–91. doi: 10.1107/S2056989017000494 (PMC5290562; doi:10.1107/S2056989017000494)
Supplement: Supplementary file 2 [file e-73-00188-Isup2.hkl]

data_I                                                                          
_shelx_title ' 266T   TWIN MODEL IN P4/n'                                       
_shelx_refln_list_code          4                                               
_shelx_F_calc_maximum      547.26                                               
_exptl_crystal_F_000      1200.00                                               
_reflns_d_resolution_high  0.7701                                               
                                                                                
loop_                                                                           
 _space_group_symop_operation_xyz                                               
 'x, y, z'                                                                      
 '-y+1/2, x, z'                                                                 
 '-x+1/2, -y+1/2, z'                                                            
 'y, -x+1/2, z'                                                                 
 '-x, -y, -z'                                                                   
 'y-1/2, -x, -z'                                                                
 'x-1/2, y-1/2, -z'                                                             
 '-y, x-1/2, -z'                                                                
                                                                                
_cell_length_a    12.0421                                                       
_cell_length_b    12.0421                                                       
_cell_length_c    11.3925                                                       
_cell_angle_alpha  90.000                                                       
_cell_angle_beta   90.000                                                       
_cell_angle_gamma  90.000                                                       
                                                                                
_shelx_F_squared_multiplier     1.000                                           
                                                                                
loop_                                                                           
 _refln_index_h                                                                 
 _refln_index_k                                                                 
 _refln_index_l                                                                 
 _refln_F_squared_calc                                                          
 _refln_F_squared_meas                                                          
 _refln_F_squared_sigma                                                         
 _refln_observed_status                                                         
   1   1   0          1.73         12.73         1.98 o                         
   0   2   0       9167.05       8681.88        37.97 o                         
   2   2   0      18201.28      18165.40        85.34 o                         
  -1   3   0        647.24        752.70         6.47 o                         
   1   3   0        598.12        703.46         9.39 o                         
   3   3   0          4.71          6.47         2.61 o                         
  -2   4   0     127786.05     132184.16       639.82 o                         
   0   4   0      52645.65      51840.93       293.15 o                         
   2   4   0     127211.56     131433.53       640.34 o                         
   4   4   0       3092.41       3244.28        24.62 o                         
  -3   5   0      60331.01      61028.16       320.69 o                         
  -1   5   0      80602.36      80744.98       452.66 o                         
   1   5   0      80404.57      81057.32       330.19 o                         
   3   5   0      60016.11      60193.46       179.86 o                         
   5   5   0          1.69          7.51         3.23 o                         
  -4   6   0      31018.84      30671.93        88.47 o                         
  -2   6   0      13940.47      14296.84        92.12 o                         
   0   6   0        291.10        225.24         6.16 o                         
   2   6   0      13989.83      14247.08        92.12 o                         
   4   6   0      31460.03      30751.21       108.81 o                         
   6   6   0       5139.37       5408.08        52.27 o                         
  -5   7   0      17809.04      18063.79       118.72 o                         
  -3   7   0       3660.49       3532.11        30.78 o                         
  -1   7   0       1752.77       1701.85        44.55 o                         
   1   7   0       1771.47       1695.59        22.01 o                         
   3   7   0       3643.94       3502.70        23.89 o                         
   5   7   0      18030.61      17979.29        95.14 o                         
   7   7   0         14.30         11.68         4.69 o                         
  -6   8   0      41319.24      41130.35       263.42 o                         
  -4   8   0        124.00        121.33         5.32 o                         
  -2   8   0      40953.19      40401.96       206.35 o                         
   0   8   0      44489.55      45995.32       196.13 o                         
   2   8   0      41008.98      40308.90       147.72 o                         
   4   8   0         88.76         91.39         4.17 o                         
   6   8   0      41850.16      41695.38       123.73 o                         
   8   8   0       2033.16       2051.23        31.51 o                         
  -7   9   0       4244.46       4167.14        36.62 o                         
  -5   9   0      19187.78      19278.12       174.95 o                         
  -3   9   0        544.53        495.02        12.62 o                         
  -1   9   0       3217.49       3240.84        35.16 o                         
   1   9   0       3103.94       3150.39        25.35 o                         
   3   9   0        544.50        480.10         8.97 o                         
   5   9   0      19704.04      19511.19        99.94 o                         
   7   9   0       4029.79       3989.16        44.96 o                         
   9   9   0         75.28         71.46         9.08 o                         
  -8  10   0       2960.46       2978.99        47.47 o                         
  -6  10   0      33238.70      33531.04       181.73 o                         
  -4  10   0       1234.75       1194.41        29.32 o                         
  -2  10   0      22857.97      23373.28       199.68 o                         
   0  10   0       5158.48       5575.83        54.77 o                         
   2  10   0      22867.13      23663.61        92.85 o                         
   4  10   0       1306.30       1268.48        19.51 o                         
   6  10   0      32789.32      32610.69       114.34 o                         
   8  10   0       3110.09       3139.85        36.10 o                         
  10  10   0      32010.25      32126.94       165.15 o                         
  -9  11   0        424.66        435.76        18.15 o                         
  -7  11   0         75.12         99.53        10.22 o                         
  -5  11   0       2412.41       2518.71        62.91 o                         
  -3  11   0       6186.40       6329.26        72.61 o                         
  -1  11   0        193.46        203.54        11.58 o                         
   1  11   0        169.28        175.89         8.55 o                         
   3  11   0       6314.38       6263.43        39.75 o                         
   5  11   0       2659.59       2650.68        31.51 o                         
   7  11   0         91.90         74.70         8.45 o                         
   9  11   0        478.68        481.87        26.08 o                         
  11  11   0          1.86          2.82        11.89 o                         
 -10  12   0         86.53        107.14        18.78 o                         
  -8  12   0       2919.00       3005.48        45.38 o                         
  -6  12   0        396.99        407.07        20.03 o                         
  -4  12   0      10738.01      10706.41       107.56 o                         
  -2  12   0       7290.25       7222.70        66.56 o                         
   0  12   0      34946.71      35662.08       203.85 o                         
   2  12   0       7297.61       7168.66        59.88 o                         
   4  12   0      10745.33      10832.43        69.90 o                         
   6  12   0        381.48        436.70        15.02 o                         
   8  12   0       2890.13       2945.29        46.63 o                         
  10  12   0         71.69         84.29        13.88 o                         
  -7  13   0       1835.50       1822.13        50.18 o                         
  -5  13   0      12577.83      12863.42       105.68 o                         
  -3  13   0        352.83        346.36        17.84 o                         
  -1  13   0       5784.03       5651.78        56.44 o                         
   1  13   0       5752.77       5687.56        56.13 o                         
   3  13   0        330.84        328.62        16.27 o                         
   5  13   0      12559.44      12581.95       102.97 o                         
   7  13   0       1873.93       1970.48        35.26 o                         
  -6  14   0       2096.37       2071.26        45.80 o                         
  -4  14   0      10550.00      10614.39       142.82 o                         
  -2  14   0        653.96        703.56        24.41 o                         
   0  14   0        761.00        707.63        22.22 o                         
   2  14   0        613.94        633.98        23.68 o                         
   4  14   0      10607.18      10536.04        84.82 o                         
   6  14   0       2177.00       2089.62        37.04 o                         
  -3  15   0       2571.18       2489.60        47.26 o                         
  -1  15   0        809.04        758.65        26.19 o                         
   1  15   0        716.80        677.80        25.77 o                         
   3  15   0       2450.21       2326.33        45.69 o                         
   0   0   1          0.65          0.10         2.40 o                         
   0   1   1          4.70          6.57         0.83 o                         
   1   1   1        115.14        109.33         1.67 o                         
  -1   2   1         54.69         55.29         1.46 o                         
   0   2   1          0.55          1.67         0.94 o                         
   1   2   1         92.57         91.60         1.77 o                         
   2   2   1          0.07          4.59         1.46 o                         
  -2   3   1         17.94         16.69         1.67 o                         
  -1   3   1       2579.98       2455.28        10.85 o                         
   0   3   1        326.13        334.67         2.71 o                         
   1   3   1       2682.51       2533.31        14.92 o                         
   2   3   1         19.13         20.45         1.46 o                         
   3   3   1       2077.57       2054.15         8.45 o                         
  -3   4   1         57.25         61.76         2.19 o                         
  -2   4   1       6070.51       6741.55        16.27 o                         
  -1   4   1         83.76         90.03         1.88 o                         
   0   4   1         19.16         17.11         1.36 o                         
   1   4   1         94.14        102.97         2.09 o                         
   2   4   1       6011.13       6662.16        19.72 o                         
   3   4   1         45.15         46.42         2.40 o                         
   4   4   1          9.41         13.04         1.98 o                         
  -4   5   1        354.17        347.82         4.17 o                         
  -3   5   1       1136.51       1067.45         7.51 o                         
  -2   5   1        317.83        318.19         3.44 o                         
  -1   5   1        491.41        581.50         4.07 o                         
   0   5   1         54.80         60.82         1.98 o                         
   1   5   1        503.89        612.80         4.90 o                         
   2   5   1        266.20        268.84         3.34 o                         
   3   5   1       1209.02       1108.97         6.99 o                         
   4   5   1        406.66        397.68         4.49 o                         
   5   5   1       4326.32       4336.46        23.06 o                         
  -5   6   1        113.24        113.09         3.55 o                         
  -4   6   1         91.50         95.98         2.92 o                         
  -3   6   1        275.31        268.43         3.86 o                         
  -2   6   1       1062.83       1216.63         6.89 o                         
  -1   6   1         41.07         42.56         1.77 o                         
   0   6   1          3.73          3.65         1.46 o                         
   1   6   1         68.43         68.65         2.09 o                         
   2   6   1       1133.33       1306.46         7.30 o                         
   3   6   1        438.09        438.16         4.28 o                         
   4   6   1         84.16         93.47         3.13 o                         
   5   6   1         92.98         96.40         3.34 o                         
   6   6   1          0.09          3.34         1.88 o                         
  -6   7   1         96.82         97.65         4.49 o                         
  -5   7   1       2151.80       2045.59        14.50 o                         
  -4   7   1        100.97        100.57         3.34 o                         
  -3   7   1         52.04         68.65         2.61 o                         
  -2   7   1        114.15        113.19         2.92 o                         
  -1   7   1        221.90        274.58         4.38 o                         
   0   7   1        170.53        172.76         3.34 o                         
   1   7   1        274.50        336.55         4.07 o                         
   2   7   1        126.16        128.63         3.13 o                         
   3   7   1         48.59         70.11         3.13 o                         
   4   7   1        128.41        123.31         3.23 o                         
   5   7   1       2204.07       2126.24        16.59 o                         
   6   7   1         96.88         89.41         3.44 o                         
   7   7   1        286.55        293.15         6.78 o                         
  -7   8   1        105.98        103.91         5.63 o                         
  -6   8   1        488.66        463.41         9.70 o                         
  -5   8   1        132.41        131.97         3.96 o                         
  -4   8   1       4874.34       4867.47        33.28 o                         
  -3   8   1        361.11        350.32         5.95 o                         
  -2   8   1       5831.21       5577.08        37.35 o                         
  -1   8   1         28.92         33.38         1.98 o                         
   0   8   1         21.37         22.33         2.19 o                         
   1   8   1         26.29         27.54         2.19 o                         
   2   8   1       6012.23       5773.42        29.11 o                         
   3   8   1        258.94        261.44         4.59 o                         
   4   8   1       4692.13       4573.48        24.41 o                         
   5   8   1        213.00        214.49         5.11 o                         
   6   8   1        499.40        488.13         8.66 o                         
   7   8   1        125.46        128.95         5.22 o                         
   8   8   1          2.69         -0.42         4.38 o                         
  -8   9   1         45.92         51.22         5.32 o                         
  -7   9   1       3906.23       3819.01        27.85 o                         
  -6   9   1        232.05        224.82         7.51 o                         
  -5   9   1         59.05         54.35         3.96 o                         
  -4   9   1        225.45        210.53         5.11 o                         
  -3   9   1        407.13        368.68         8.24 o                         
  -2   9   1          3.50          5.01         2.50 o                         
  -1   9   1          3.86          8.24         2.50 o                         
   0   9   1         12.53         13.56         2.40 o                         
   1   9   1          3.65          7.72         2.19 o                         
   2   9   1          2.21          2.40         2.09 o                         
   3   9   1        365.04        341.04         5.53 o                         
   4   9   1        190.96        192.17         4.59 o                         
   5   9   1         75.35         72.71         3.96 o                         
   6   9   1        141.90        139.48         4.59 o                         
   7   9   1       3946.67       3896.62        30.88 o                         
   8   9   1         27.04         29.00         5.01 o                         
   9   9   1       9403.32       9449.61        72.40 o                         
  -9  10   1        133.19        126.96         8.03 o                         
  -8  10   1         52.46         55.92         6.99 o                         
  -7  10   1        125.73        139.17         7.72 o                         
  -6  10   1        467.47        473.84        13.88 o                         
  -5  10   1        166.94        171.20         9.28 o                         
  -4  10   1       4855.48       4692.72        63.01 o                         
  -3  10   1         11.72          8.76         3.65 o                         
  -2  10   1       5613.76       5520.33        48.20 o                         
  -1  10   1        421.94        396.43         7.30 o                         
   0  10   1         45.49         40.37         4.49 o                         
   1  10   1        328.46        308.38         6.16 o                         
   2  10   1       5728.27       5513.86        25.46 o                         
   3  10   1         17.40         14.40         2.82 o                         
   4  10   1       4737.92       4804.04        31.61 o                         
   5  10   1        103.19        107.04         5.11 o                         
   6  10   1        426.53        436.60         8.87 o                         
   7  10   1        121.59        122.58         6.05 o                         
   8  10   1         36.04         35.26         5.42 o                         
   9  10   1        158.99        151.79         8.24 o                         
  10  10   1          2.64          1.15         6.36 o                         
 -10  11   1         77.26         74.17         8.45 o                         
  -9  11   1       1715.95       1721.77        23.16 o                         
  -8  11   1        547.02        548.75        13.67 o                         
  -7  11   1       1571.09       1571.44        22.01 o                         
  -6  11   1        115.32        123.52         8.03 o                         
  -5  11   1         52.94         42.77         6.47 o                         
  -4  11   1         48.66         38.50         6.16 o                         
  -3  11   1       1421.87       1357.26        18.88 o                         
  -2  11   1        211.80        203.95         8.76 o                         
  -1  11   1        892.54        865.58        13.46 o                         
   0  11   1        336.77        320.07         7.93 o                         
   1  11   1       1036.59        998.91        12.94 o                         
   2  11   1        285.57        284.08         7.09 o                         
   3  11   1       1317.64       1241.04        13.46 o                         
   4  11   1         65.03         70.31         5.01 o                         
   5  11   1         32.37         20.86         5.11 o                         
   6  11   1        191.57        188.41         7.82 o                         
   7  11   1       1602.57       1616.30        19.61 o                         
   8  11   1        443.06        452.04        12.10 o                         
   9  11   1       1764.43       1802.41        24.31 o                         
  10  11   1        130.61        131.03         9.39 o                         
  11  11   1       1022.33       1075.17        24.31 o                         
  -9  12   1         38.66         28.79         7.72 o                         
  -8  12   1        716.57        685.41        16.07 o                         
  -7  12   1         34.59         32.03         7.09 o                         
  -6  12   1         13.24         17.94         6.89 o                         
  -5  12   1         10.45         21.07         6.68 o                         
  -4  12   1        255.74        249.75        10.22 o                         
  -3  12   1        167.05        165.67         9.18 o                         
  -2  12   1        232.96        223.78         9.81 o                         
  -1  12   1         67.84         72.71         7.20 o                         
   0  12   1          0.02          0.42         5.22 o                         
   1  12   1         49.67         53.73         6.78 o                         
   2  12   1        223.29        234.94         8.14 o                         
   3  12   1        143.88        133.64         6.47 o                         
   4  12   1        198.47        213.87         9.81 o                         
   5  12   1         12.14         18.67         5.32 o                         
   6  12   1         17.09         24.93         5.53 o                         
   7  12   1         58.07         57.38         6.36 o                         
   8  12   1        725.58        708.89        15.86 o                         
   9  12   1         61.35         66.56         8.66 o                         
  -8  13   1        249.95        269.68        12.52 o                         
  -7  13   1        110.59        113.51         9.28 o                         
  -6  13   1         96.71        103.18         9.28 o                         
  -5  13   1        328.18        328.20        13.14 o                         
  -4  13   1        337.58        354.91        16.27 o                         
  -3  13   1       3075.04       3164.16        35.37 o                         
  -2  13   1         69.73         71.67         7.72 o                         
  -1  13   1        803.52        825.21        16.07 o                         
   0  13   1         75.38        103.07         7.72 o                         
   1  13   1        974.52       1001.41        17.74 o                         
   2  13   1        113.10        108.91         7.62 o                         
   3  13   1       3001.84       3090.30        31.61 o                         
   4  13   1        451.59        432.95        12.00 o                         
   5  13   1        303.23        332.06        10.75 o                         
   6  13   1        126.24        134.27         7.82 o                         
   7  13   1        136.27        159.20         8.76 o                         
   8  13   1        210.86        211.57        12.00 o                         
  -6  14   1        296.61        315.89        13.67 o                         
  -5  14   1         95.36         96.08         9.81 o                         
  -4  14   1         36.33         29.32         7.82 o                         
  -3  14   1        571.26        588.39        16.59 o                         
  -2  14   1         87.69        113.09         8.97 o                         
  -1  14   1         14.84         11.58         7.20 o                         
   0  14   1          2.66          3.86         6.57 o                         
   1  14   1          9.72          2.30         6.89 o                         
   2  14   1         72.91         81.48         8.35 o                         
   3  14   1        405.94        396.33        13.56 o                         
   4  14   1         26.15         35.37         7.20 o                         
   5  14   1         75.79         67.39         7.62 o                         
   6  14   1        339.10        355.96        11.79 o                         
  -4  15   1         14.67         17.00        11.27 o                         
  -3  15   1       1937.32       1960.57        31.40 o                         
  -2  15   1         93.43         89.51         9.81 o                         
  -1  15   1        862.43        928.28        21.49 o                         
   0  15   1         43.03         51.95         7.93 o                         
   1  15   1        967.03       1018.62        21.80 o                         
   2  15   1         56.17         54.67         8.66 o                         
   3  15   1       1877.54       1919.68        29.32 o                         
   4  15   1         22.18         49.55         9.28 o                         
   0   0   2      13611.82      13116.09        69.79 o                         
   0   1   2         25.03         27.23         1.36 o                         
   1   1   2          1.34          2.71         1.46 o                         
  -1   2   2        339.03        343.64         3.86 o                         
   0   2   2      25334.97      25459.66       122.89 o                         
   1   2   2        459.13        460.91         4.38 o                         
   2   2   2      57553.09      56215.46       251.00 o                         
  -2   3   2       4470.95       4704.10        32.13 o                         
  -1   3   2      58485.62      59517.65       300.56 o                         
   0   3   2        527.30        514.11         3.86 o                         
   1   3   2      57909.92      58408.79       275.10 o                         
   2   3   2       2639.45       2710.25        25.98 o                         
   3   3   2         12.63         10.95         1.67 o                         
  -3   4   2       2126.42       2205.52        19.20 o                         
  -2   4   2       1827.89       1876.90        15.02 o                         
  -1   4   2        993.68       1049.82         8.14 o                         
   0   4   2      33008.88      34902.18        96.19 o                         
   1   4   2       1681.82       1773.20        12.52 o                         
   2   4   2       1901.32       1984.56        14.92 o                         
   3   4   2       3311.09       3493.83        18.15 o                         
   4   4   2       1589.55       1398.16        11.27 o                         
  -4   5   2        186.24        204.48         3.65 o                         
  -3   5   2      16203.10      16834.85        52.58 o                         
  -2   5   2       3207.90       3346.10        16.48 o                         
  -1   5   2       8006.59       7611.93        35.05 o                         
   0   5   2        517.47        523.40         4.80 o                         
   1   5   2       7918.09       7561.23        28.69 o                         
   2   5   2       2431.91       2541.97        15.34 o                         
   3   5   2      16466.19      17147.19        67.92 o                         
   4   5   2        181.23        195.40         3.96 o                         
   5   5   2          0.66         12.94         4.49 o                         
  -5   6   2        505.76        487.93         6.68 o                         
  -4   6   2      12385.87      12058.14        41.52 o                         
  -3   6   2       1787.01       1839.76        13.56 o                         
  -2   6   2        878.50        815.82         7.72 o                         
  -1   6   2        681.13        727.98        10.33 o                         
   0   6   2      32790.85      32971.45        97.75 o                         
   1   6   2        647.04        660.17         5.84 o                         
   2   6   2        872.91        816.23         7.09 o                         
   3   6   2       1239.05       1274.01         9.49 o                         
   4   6   2      12557.20      12184.06        44.44 o                         
   5   6   2        846.31        831.78        10.33 o                         
   6   6   2      50050.23      49310.02       173.28 o                         
  -6   7   2       1297.88       1281.63        12.10 o                         
  -5   7   2       5279.13       5188.89        29.11 o                         
  -4   7   2       1146.30       1115.75         9.39 o                         
  -3   7   2         73.30        105.89         5.32 o                         
  -2   7   2       1915.39       1961.09        12.94 o                         
  -1   7   2      28180.72      28146.02        92.33 o                         
   0   7   2        803.15        785.04         6.36 o                         
   1   7   2      28082.28      27797.68       105.16 o                         
   2   7   2       3171.28       3167.50        23.99 o                         
   3   7   2         93.54        120.60         5.11 o                         
   4   7   2       1140.33       1144.02         8.87 o                         
   5   7   2       5263.14       5191.60        25.14 o                         
   6   7   2        771.58        757.60        10.02 o                         
   7   7   2         12.50         13.56         3.76 o                         
  -7   8   2        324.67        303.58         6.47 o                         
  -6   8   2       2418.36       2315.59        15.96 o                         
  -5   8   2        403.17        376.09         6.57 o                         
  -4   8   2        209.38        207.81         5.42 o                         
  -3   8   2       2077.19       2047.58        20.34 o                         
  -2   8   2      21048.13      21766.79        66.45 o                         
  -1   8   2       1767.59       1712.07        16.90 o                         
   0   8   2        861.78        993.06         8.97 o                         
   1   8   2       1055.61       1039.07        11.06 o                         
   2   8   2      20652.09      21423.04        84.71 o                         
   3   8   2       1243.43       1225.50        14.50 o                         
   4   8   2        147.26        165.77         4.90 o                         
   5   8   2        675.49        662.25         8.03 o                         
   6   8   2       2629.55       2533.10        21.07 o                         
   7   8   2        371.46        386.52         7.20 o                         
   8   8   2       3849.81       3854.69        26.81 o                         
  -8   9   2        113.70        119.03         6.99 o                         
  -7   9   2       2363.32       2334.89        22.53 o                         
  -6   9   2        382.26        346.98         7.93 o                         
  -5   9   2       2047.96       1983.00        18.15 o                         
  -4   9   2         39.51         39.43         3.13 o                         
  -3   9   2        847.64        898.96        11.27 o                         
  -2   9   2       1161.58       1110.12        11.89 o                         
  -1   9   2       3626.93       3531.59        17.21 o                         
   0   9   2        361.70        351.68         5.84 o                         
   1   9   2       3684.23       3630.60        17.84 o                         
   2   9   2       1777.37       1741.38        17.53 o                         
   3   9   2        910.61        975.12         9.28 o                         
   4   9   2         27.39         35.16         3.44 o                         
   5   9   2       1965.37       1945.34        15.34 o                         
   6   9   2        443.75        427.31         8.35 o                         
   7   9   2       2230.91       2215.75        19.30 o                         
   8   9   2        146.55        155.65         6.99 o                         
   9   9   2         43.52         33.59         6.36 o                         
  -9  10   2         78.08         70.00         7.51 o                         
  -8  10   2       2415.67       2417.93        39.12 o                         
  -7  10   2        319.13        314.96        11.06 o                         
  -6  10   2       5381.86       5470.36        45.07 o                         
  -5  10   2        151.89        158.89         8.03 o                         
  -4  10   2        294.21        278.76         9.18 o                         
  -3  10   2        602.54        579.63         9.70 o                         
  -2  10   2        728.68        770.75        11.58 o                         
  -1  10   2        271.62        270.20         5.84 o                         
   0  10   2       1887.44       1708.52        14.71 o                         
   1  10   2        242.60        241.62         5.53 o                         
   2  10   2        692.83        764.28        11.89 o                         
   3  10   2        533.32        533.62         9.81 o                         
   4  10   2        328.30        315.48         6.99 o                         
   5  10   2        113.29         98.90         5.32 o                         
   6  10   2       5502.35       5554.65        48.51 o                         
   7  10   2        190.38        184.65         7.20 o                         
   8  10   2       2484.22       2404.99        25.66 o                         
   9  10   2        131.83        124.88         8.24 o                         
  10  10   2       2353.55       2373.07        28.27 o                         
 -10  11   2         48.42         49.66         8.14 o                         
  -9  11   2       7915.19       7945.25        51.33 o                         
  -8  11   2         40.11         33.70         7.09 o                         
  -7  11   2      14574.64      14716.43        73.34 o                         
  -6  11   2        209.21        202.91         9.91 o                         
  -5  11   2       1137.71       1155.50        19.20 o                         
  -4  11   2        156.10        172.87         9.60 o                         
  -3  11   2      14468.06      14565.68       101.82 o                         
  -2  11   2       1070.64       1025.30        16.27 o                         
  -1  11   2       5802.07       5720.95        37.14 o                         
   0  11   2         93.60         83.67         5.01 o                         
   1  11   2       5703.99       5751.62        46.42 o                         
   2  11   2        686.10        667.26         9.28 o                         
   3  11   2      14406.59      14509.35        46.95 o                         
   4  11   2        135.87        137.40         6.68 o                         
   5  11   2       1188.50       1209.64        16.07 o                         
   6  11   2        336.48        328.10         9.39 o                         
   7  11   2      14541.39      14659.78        59.57 o                         
   8  11   2         56.42         51.85         6.68 o                         
   9  11   2       7617.40       7704.78        50.91 o                         
  10  11   2         30.98         27.96         7.41 o                         
  -9  12   2         16.79         21.28         7.72 o                         
  -8  12   2       3471.21       3475.36        35.26 o                         
  -7  12   2        213.10        202.81        10.75 o                         
  -6  12   2        149.71        172.45         9.81 o                         
  -5  12   2        195.38        195.30         9.81 o                         
  -4  12   2        484.75        474.68        14.71 o                         
  -3  12   2        435.78        434.30        14.71 o                         
  -2  12   2       8808.68       8943.11        58.21 o                         
  -1  12   2        528.33        525.07        12.83 o                         
   0  12   2         99.95         90.66         6.36 o                         
   1  12   2        769.18        755.52        14.40 o                         
   2  12   2       8777.21       8991.62        43.71 o                         
   3  12   2        692.09        681.13        11.79 o                         
   4  12   2        485.02        496.17        11.68 o                         
   5  12   2        141.75        142.51         7.20 o                         
   6  12   2        152.95        160.24         7.93 o                         
   7  12   2        157.90        174.12         8.24 o                         
   8  12   2       3624.06       3644.16        36.93 o                         
   9  12   2         24.50         25.98         7.20 o                         
  -8  13   2         19.54         20.86         8.76 o                         
  -7  13   2         65.74         74.28         9.39 o                         
  -6  13   2          9.37          7.30         8.24 o                         
  -5  13   2       2318.35       2243.29        30.57 o                         
  -4  13   2        143.82        148.77        10.22 o                         
  -3  13   2        943.99        932.14        19.93 o                         
  -2  13   2        369.50        374.94        13.67 o                         
  -1  13   2       1078.94       1145.07        19.72 o                         
   0  13   2        233.41        249.75        10.43 o                         
   1  13   2       1071.26       1105.01        17.74 o                         
   2  13   2        218.69        220.23         8.55 o                         
   3  13   2       1001.11       1027.28        16.17 o                         
   4  13   2        127.11        142.82         7.82 o                         
   5  13   2       2298.64       2312.04        25.04 o                         
   6  13   2          8.63          3.55         6.16 o                         
   7  13   2         90.08        100.78         8.03 o                         
   8  13   2         11.50         30.57         9.28 o                         
  -6  14   2        422.07        433.78        17.21 o                         
  -5  14   2          5.51         13.25         8.45 o                         
  -4  14   2       2049.47       2102.76        31.71 o                         
  -3  14   2         22.71         20.55         8.66 o                         
  -2  14   2       4828.58       4992.97        48.82 o                         
  -1  14   2          2.81          4.07         7.82 o                         
   0  14   2        551.89        583.38        14.92 o                         
   1  14   2          2.46          1.67         6.36 o                         
   2  14   2       4740.90       4866.32        42.25 o                         
   3  14   2         36.33         35.68         7.30 o                         
   4  14   2       1996.22       2005.85        24.93 o                         
   5  14   2          6.21         22.01         6.47 o                         
   6  14   2        428.99        411.66        13.04 o                         
  -3  15   2       3197.15       3134.53        46.22 o                         
  -2  15   2         20.41         13.35         8.97 o                         
  -1  15   2        499.90        483.75        17.21 o                         
   0  15   2         53.52         42.77         9.08 o                         
   1  15   2        438.39        433.99        16.38 o                         
   2  15   2         17.34         18.78         9.08 o                         
   3  15   2       3395.92       3321.69        42.77 o                         
   0   0   3          6.42         14.81         2.71 o                         
   0   1   3         89.09         94.21         2.40 o                         
   1   1   3          1.24          3.55         1.56 o                         
  -1   2   3        102.99        100.46         2.50 o                         
   0   2   3          0.51          1.36         1.67 o                         
   1   2   3        160.45        155.34         2.50 o                         
   2   2   3          7.20          5.42         1.77 o                         
  -2   3   3        586.79        601.22         6.26 o                         
  -1   3   3      13050.47      13517.53        46.22 o                         
   0   3   3         59.23         66.66         1.88 o                         
   1   3   3      13179.95      13836.04        48.62 o                         
   2   3   3        807.01        834.07         8.55 o                         
   3   3   3       3587.25       3884.42        15.65 o                         
  -3   4   3       2039.27       2025.36        14.92 o                         
  -2   4   3        296.97        332.06         5.11 o                         
  -1   4   3        974.66       1007.04         8.24 o                         
   0   4   3          2.08          2.19         1.36 o                         
   1   4   3        827.40        854.42         5.53 o                         
   2   4   3        328.46        369.31         4.80 o                         
   3   4   3       1198.87       1167.50         9.08 o                         
   4   4   3          0.29          2.71         1.88 o                         
  -4   5   3        364.51        354.60         5.32 o                         
  -3   5   3       3518.30       3493.31        16.59 o                         
  -2   5   3         17.45         19.09         1.67 o                         
  -1   5   3        443.42        457.25         4.17 o                         
   0   5   3       2450.17       2468.32        15.02 o                         
   1   5   3        420.39        456.63         4.90 o                         
   2   5   3         16.18         15.44         1.67 o                         
   3   5   3       3710.58       3676.81        18.15 o                         
   4   5   3        504.89        489.59         6.05 o                         
   5   5   3        109.60        111.84         4.17 o                         
  -5   6   3          4.55          2.61         2.61 o                         
  -4   6   3        481.38        475.72         5.63 o                         
  -3   6   3        257.53        257.99         4.17 o                         
  -2   6   3        893.83        849.51         8.24 o                         
  -1   6   3       1293.77       1339.53         9.49 o                         
   0   6   3          0.01          3.23         1.56 o                         
   1   6   3        984.81       1001.93         7.20 o                         
   2   6   3        900.12        836.27         8.45 o                         
   3   6   3        437.17        422.20         5.42 o                         
   4   6   3        429.30        441.50         6.16 o                         
   5   6   3          5.76          6.68         2.61 o                         
   6   6   3          2.46          6.68         2.92 o                         
  -6   7   3        211.15        203.85         5.53 o                         
  -5   7   3        914.17        848.05         8.97 o                         
  -4   7   3        864.74        836.79         8.14 o                         
  -3   7   3        231.29        251.63         5.01 o                         
  -2   7   3        204.03        195.50         3.65 o                         
  -1   7   3        835.92        770.96         6.05 o                         
   0   7   3         96.33        103.80         2.92 o                         
   1   7   3        825.50        767.83         9.18 o                         
   2   7   3        270.37        260.08         4.59 o                         
   3   7   3        193.86        220.23         4.59 o                         
   4   7   3        513.50        498.25         7.30 o                         
   5   7   3        945.23        896.36        12.94 o                         
   6   7   3        171.10        166.61         5.11 o                         
   7   7   3       4027.14       4006.69        26.39 o                         
  -7   8   3        152.09        157.11         6.16 o                         
  -6   8   3         16.84         15.75         4.07 o                         
  -5   8   3        358.91        369.00         7.41 o                         
  -4   8   3       4225.43       4139.80        33.38 o                         
  -3   8   3        336.14        328.20         5.22 o                         
  -2   8   3       8348.41       8197.61        34.64 o                         
  -1   8   3        146.50        140.21         2.71 o                         
   0   8   3         14.38         11.68         2.61 o                         
   1   8   3        246.23        240.05         4.69 o                         
   2   8   3       8293.97       8078.68        44.86 o                         
   3   8   3        398.70        405.72         6.26 o                         
   4   8   3       4056.18       4029.22        20.55 o                         
   5   8   3        502.56        508.37         6.57 o                         
   6   8   3         14.48         16.17         3.76 o                         
   7   8   3        142.80        148.56         5.84 o                         
   8   8   3          1.84          7.30         4.69 o                         
  -8   9   3        210.28        205.00         9.28 o                         
  -7   9   3       2205.28       2212.62        22.85 o                         
  -6   9   3         70.74         78.97         5.11 o                         
  -5   9   3        317.05        321.53         7.93 o                         
  -4   9   3         69.29         55.08         3.86 o                         
  -3   9   3       4175.46       4008.46        25.66 o                         
  -2   9   3         41.94         42.46         2.82 o                         
  -1   9   3          3.64          3.55         1.88 o                         
   0   9   3        131.42        112.46         3.44 o                         
   1   9   3          5.63          6.68         2.61 o                         
   2   9   3         58.99         45.28         3.23 o                         
   3   9   3       4042.01       3930.01        21.80 o                         
   4   9   3         46.71         42.88         4.28 o                         
   5   9   3        393.16        388.19         7.72 o                         
   6   9   3         46.09         53.21         4.38 o                         
   7   9   3       2384.85       2369.31        25.35 o                         
   8   9   3        265.32        266.76         8.14 o                         
   9   9   3      10717.98      10867.07        74.70 o                         
  -9  10   3        163.65        151.06         8.97 o                         
  -8  10   3        532.18        542.17        14.29 o                         
  -7  10   3         79.16         87.95         7.62 o                         
  -6  10   3          3.96          4.28         5.53 o                         
  -5  10   3        233.96        243.18         7.82 o                         
  -4  10   3       3439.91       3482.87        28.69 o                         
  -3  10   3        286.91        268.01         7.30 o                         
  -2  10   3       5442.80       5328.79        44.34 o                         
  -1  10   3        136.33        127.38         4.49 o                         
   0  10   3         21.41         21.18         3.34 o                         
   1  10   3        169.68        164.10         5.42 o                         
   2  10   3       5661.74       5616.52        32.03 o                         
   3  10   3        472.87        439.10        10.43 o                         
   4  10   3       3326.17       3327.85        23.06 o                         
   5  10   3        325.51        295.03         7.30 o                         
   6  10   3          6.12          6.36         4.07 o                         
   7  10   3         48.32         56.23         6.36 o                         
   8  10   3        517.22        521.83        11.27 o                         
   9  10   3        131.37        133.95         9.08 o                         
  10  10   3         12.13         16.38         7.51 o                         
 -10  11   3        248.78        255.49        11.48 o                         
  -9  11   3        492.56        508.48        14.50 o                         
  -8  11   3         19.75         17.42         6.99 o                         
  -7  11   3       2869.15       2924.53        42.46 o                         
  -6  11   3         21.01         19.61         6.57 o                         
  -5  11   3        739.85        714.21        14.81 o                         
  -4  11   3        615.46        577.85        13.14 o                         
  -3  11   3       1046.50       1022.38        17.00 o                         
  -2  11   3        686.11        663.92        14.61 o                         
  -1  11   3       2623.60       2559.60        21.80 o                         
   0  11   3         46.97         45.28         4.59 o                         
   1  11   3       2771.15       2740.40        21.60 o                         
   2  11   3        432.23        434.82         8.66 o                         
   3  11   3       1015.02        983.36        11.79 o                         
   4  11   3        412.96        402.07         8.14 o                         
   5  11   3        650.60        645.66        13.46 o                         
   6  11   3         35.27         28.90         5.32 o                         
   7  11   3       2995.61       2958.96        28.17 o                         
   8  11   3         18.20         18.99         6.26 o                         
   9  11   3        487.06        514.74        14.92 o                         
  10  11   3        423.07        439.10        13.88 o                         
  -9  12   3         19.54         20.66         8.55 o                         
  -8  12   3       1537.97       1494.76        32.03 o                         
  -7  12   3        259.09        258.10        11.68 o                         
  -6  12   3         67.98         61.34         7.62 o                         
  -5  12   3        163.10        160.97         8.87 o                         
  -4  12   3        596.72        600.70        14.61 o                         
  -3  12   3        107.85        113.09         7.72 o                         
  -2  12   3        593.80        611.65        13.88 o                         
  -1  12   3          0.48         13.25         5.22 o                         
   0  12   3          7.21         17.00         5.01 o                         
   1  12   3          0.71          1.36         5.01 o                         
   2  12   3        640.92        644.41        12.62 o                         
   3  12   3        180.07        175.68         9.08 o                         
   4  12   3        609.95        624.90        11.79 o                         
   5  12   3        102.87        103.07         6.68 o                         
   6  12   3         72.87         60.93         5.95 o                         
   7  12   3        235.59        244.85        10.02 o                         
   8  12   3       1530.94       1548.28        24.52 o                         
   9  12   3         30.33         19.20         8.55 o                         
  -8  13   3        284.76        257.58        19.82 o                         
  -7  13   3        109.20        138.75        11.48 o                         
  -6  13   3       1008.76       1028.54        21.91 o                         
  -5  13   3          1.37          5.84         7.72 o                         
  -4  13   3         36.00         43.82         8.45 o                         
  -3  13   3       4450.64       4557.73        45.80 o                         
  -2  13   3         55.40         47.36         7.72 o                         
  -1  13   3        185.01        193.83         9.70 o                         
   0  13   3        459.99        420.95        11.06 o                         
   1  13   3        228.14        229.20        10.22 o                         
   2  13   3         33.59         29.21         5.53 o                         
   3  13   3       4454.78       4580.26        36.20 o                         
   4  13   3         26.53         29.00         6.05 o                         
   5  13   3          1.44          3.86         5.95 o                         
   6  13   3        722.06        765.74        16.80 o                         
   7  13   3        109.97        129.68         8.97 o                         
   8  13   3        281.27        271.14        15.75 o                         
  -6  14   3        246.56        287.21        22.01 o                         
  -5  14   3        198.92        183.30        14.50 o                         
  -4  14   3        299.96        292.84        14.50 o                         
  -3  14   3        118.78        103.49        10.22 o                         
  -2  14   3        311.84        305.15        13.35 o                         
  -1  14   3         75.42         64.79         8.24 o                         
   0  14   3          5.09          4.80         7.20 o                         
   1  14   3         99.55         89.30         8.24 o                         
   2  14   3        272.51        277.82        12.52 o                         
   3  14   3        163.75        171.82        10.43 o                         
   4  14   3        252.66        260.19        10.95 o                         
   5  14   3        255.46        258.52        11.48 o                         
   6  14   3        294.03        297.74        14.19 o                         
  -3  15   3       1293.72       1389.71        65.20 o                         
  -2  15   3        171.50        191.44        13.98 o                         
  -1  15   3       1858.82       1955.98        33.07 o                         
   0  15   3         66.01         77.10         9.81 o                         
   1  15   3       1963.28       2012.11        34.32 o                         
   2  15   3        281.60        293.05        16.69 o                         
   3  15   3       1313.04       1381.36        29.63 o                         
   0   0   4     299493.44     289613.91      1263.37 o                         
   0   1   4       3403.49       3641.86        16.38 o                         
   1   1   4         37.71         43.29         2.09 o                         
  -1   2   4       2757.50       2864.44        22.53 o                         
   0   2   4       4517.51       5143.62        26.60 o                         
   1   2   4       1763.07       1933.76        12.83 o                         
   2   2   4       6531.06       6384.76        20.24 o                         
  -2   3   4       1046.90       1056.49         9.28 o                         
  -1   3   4      22111.58      23331.24        81.27 o                         
   0   3   4          0.19          4.49         1.88 o                         
   1   3   4      21729.72      22938.14        80.75 o                         
   2   3   4        955.48        953.73         7.09 o                         
   3   3   4         39.93         42.77         2.19 o                         
  -3   4   4       2092.69       2148.15        14.50 o                         
  -2   4   4      37776.25      37740.64       116.84 o                         
  -1   4   4        783.83        748.42         7.41 o                         
   0   4   4      53167.12      54037.69       148.87 o                         
   1   4   4        603.11        607.17         5.53 o                         
   2   4   4      37453.32      37196.27       138.13 o                         
   3   4   4       3467.61       3582.50        23.99 o                         
   4   4   4      25914.48      26965.80       106.72 o                         
  -4   5   4        384.70        400.61         5.84 o                         
  -3   5   4      29279.01      29336.68        88.36 o                         
  -2   5   4       2802.41       2823.13        17.00 o                         
  -1   5   4      13517.08      12902.65        35.16 o                         
   0   5   4         36.13         36.83         1.88 o                         
   1   5   4      12845.53      12266.27        37.56 o                         
   2   5   4       2208.58       2151.48        16.27 o                         
   3   5   4      29621.96      29769.73        70.63 o                         
   4   5   4        630.74        649.00         7.82 o                         
   5   5   4         11.46         11.27         2.30 o                         
  -5   6   4        257.14        258.72         5.11 o                         
  -4   6   4      11527.13      11006.96        52.37 o                         
  -3   6   4        147.41        121.33         2.92 o                         
  -2   6   4       9597.77       9726.38        40.79 o                         
  -1   6   4       1790.80       1790.52        17.63 o                         
   0   6   4        910.64        830.42        10.95 o                         
   1   6   4       2688.13       2729.02        23.26 o                         
   2   6   4       9501.13       9619.24        39.33 o                         
   3   6   4        140.10        135.10         3.34 o                         
   4   6   4      11606.72      11108.37        42.98 o                         
   5   6   4        151.58        172.34         3.96 o                         
   6   6   4      12363.18      12355.57        79.81 o                         
  -6   7   4        465.98        472.49         8.55 o                         
  -5   7   4       8120.81       8001.38        36.51 o                         
  -4   7   4        222.78        213.13         5.01 o                         
  -3   7   4       6626.08       6607.71        37.24 o                         
  -2   7   4        248.35        242.97         4.38 o                         
  -1   7   4       3417.73       3302.50        23.58 o                         
   0   7   4       1084.66       1055.14         9.39 o                         
   1   7   4       3501.56       3357.79        18.05 o                         
   2   7   4        377.62        400.29         5.53 o                         
   3   7   4       6203.89       6134.80        27.02 o                         
   4   7   4        192.88        178.08         5.11 o                         
   5   7   4       7880.01       7985.10        27.02 o                         
   6   7   4        280.51        274.48         6.36 o                         
   7   7   4          1.63          6.05         5.42 o                         
  -7   8   4        393.66        378.18         8.97 o                         
  -6   8   4      29213.70      28851.88       152.94 o                         
  -5   8   4        791.80        754.89        11.48 o                         
  -4   8   4        360.73        337.91         6.16 o                         
  -3   8   4       1240.58       1231.45        12.62 o                         
  -2   8   4      56911.58      56384.99       164.94 o                         
  -1   8   4        132.17        130.20         3.34 o                         
   0   8   4      12700.19      12821.48        64.37 o                         
   1   8   4        141.54        135.00         4.17 o                         
   2   8   4      58139.27      58003.38       271.45 o                         
   3   8   4        729.30        723.49        10.22 o                         
   4   8   4        415.14        378.49         7.62 o                         
   5   8   4       1093.01       1009.86        10.12 o                         
   6   8   4      29024.29      28650.22       204.16 o                         
   7   8   4        574.97        566.90         9.28 o                         
   8   8   4       2641.43       2680.41        21.70 o                         
  -8   9   4        108.52        118.30         7.20 o                         
  -7   9   4        496.06        474.05        11.27 o                         
  -6   9   4        264.39        234.10         7.82 o                         
  -5   9   4       6908.61       6898.46        54.46 o                         
  -4   9   4       1204.06       1183.98        11.68 o                         
  -3   9   4       2301.53       2230.35        20.76 o                         
  -2   9   4        263.08        253.09         5.01 o                         
  -1   9   4        244.17        252.67         4.49 o                         
   0   9   4       2451.38       2387.67        16.59 o                         
   1   9   4        303.16        306.51         6.05 o                         
   2   9   4        447.63        444.21         8.24 o                         
   3   9   4       2348.72       2267.28        24.83 o                         
   4   9   4       1303.80       1325.86        13.46 o                         
   5   9   4       7186.61       7186.81        45.17 o                         
   6   9   4        437.41        411.04         8.35 o                         
   7   9   4        372.82        344.69         8.35 o                         
   8   9   4        170.02        185.38         7.82 o                         
   9   9   4         16.45         17.42         5.42 o                         
  -9  10   4        110.92        121.12         8.76 o                         
  -8  10   4       5519.72       5576.35        48.51 o                         
  -7  10   4        211.97        205.41         9.60 o                         
  -6  10   4      24795.75      25096.20       132.49 o                         
  -5  10   4         89.12        101.30         6.89 o                         
  -4  10   4       2012.24       1994.27        32.03 o                         
  -3  10   4        170.83        162.12         6.47 o                         
  -2  10   4      13783.60      13816.42        87.32 o                         
  -1  10   4       1425.06       1449.07        18.57 o                         
   0  10   4       3394.91       3510.00        30.88 o                         
   1  10   4       1066.99       1085.71        14.19 o                         
   2  10   4      13175.96      13437.93        46.01 o                         
   3  10   4        248.02        246.00         6.47 o                         
   4  10   4       2171.48       2103.18        18.99 o                         
   5  10   4         52.40         61.55         4.69 o                         
   6  10   4      24816.19      25050.40        88.68 o                         
   7  10   4        151.00        150.75         7.09 o                         
   8  10   4       5624.82       5760.49        36.20 o                         
   9  10   4        171.51        149.81         8.87 o                         
  10  10   4      15578.66      15135.92       100.46 o                         
 -10  11   4        131.22        134.79        11.89 o                         
  -9  11   4        673.73        650.25        18.47 o                         
  -8  11   4         48.12         42.98         8.03 o                         
  -7  11   4        370.09        401.55        13.35 o                         
  -6  11   4        420.38        402.07        12.62 o                         
  -5  11   4        993.05        992.44        17.53 o                         
  -4  11   4        439.03        433.47        14.71 o                         
  -3  11   4       3970.17       3911.44        32.97 o                         
  -2  11   4        317.52        321.95         8.97 o                         
  -1  11   4        777.22        771.06        12.62 o                         
   0  11   4         86.22         87.32         5.84 o                         
   1  11   4        726.10        722.76        12.10 o                         
   2  11   4        539.87        541.55         9.81 o                         
   3  11   4       3806.41       3789.69        24.52 o                         
   4  11   4        281.73        277.92         7.09 o                         
   5  11   4        989.51        977.83        12.62 o                         
   6  11   4        247.29        241.41         8.45 o                         
   7  11   4        346.00        350.63        10.43 o                         
   8  11   4         63.16         73.97         7.09 o                         
   9  11   4        761.01        744.04        19.82 o                         
  10  11   4        163.83        184.97        11.89 o                         
  -9  12   4        265.20        297.74        18.15 o                         
  -8  12   4       2035.17       1956.81        30.98 o                         
  -7  12   4        355.14        352.83        14.08 o                         
  -6  12   4          3.46         15.02         7.09 o                         
  -5  12   4        282.88        280.22        10.95 o                         
  -4  12   4      11970.37      12075.87        70.11 o                         
  -3  12   4        314.91        313.18        10.54 o                         
  -2  12   4       3601.88       3517.09        41.21 o                         
  -1  12   4         22.65         21.07         5.11 o                         
   0  12   4      35727.24      36301.38       118.41 o                         
   1  12   4         15.54         27.02         5.32 o                         
   2  12   4       3681.78       3674.20        29.94 o                         
   3  12   4        373.15        368.89         9.28 o                         
   4  12   4      11911.51      11848.86        65.10 o                         
   5  12   4        377.60        371.60        10.75 o                         
   6  12   4          2.21          8.35         7.09 o                         
   7  12   4        214.92        219.81        10.54 o                         
   8  12   4       2037.12       1967.25        29.21 o                         
   9  12   4        444.66        468.21        18.57 o                         
  -7  13   4       2979.53       3012.68        40.69 o                         
  -6  13   4        104.89         96.50        10.64 o                         
  -5  13   4      13036.14      13085.53        77.93 o                         
  -4  13   4         38.90         48.20         9.18 o                         
  -3  13   4       1114.91       1145.38        23.47 o                         
  -2  13   4        596.85        622.71        18.47 o                         
  -1  13   4       8657.77       8665.40        72.92 o                         
   0  13   4          4.21         -0.21         6.36 o                         
   1  13   4       8908.67       8866.44        78.14 o                         
   2  13   4        597.63        620.00        14.61 o                         
   3  13   4       1087.03       1081.64        21.18 o                         
   4  13   4         41.35         43.29         6.47 o                         
   5  13   4      13346.47      13112.13        83.98 o                         
   6  13   4        138.46        126.44         8.76 o                         
   7  13   4       2874.96       2877.17        37.66 o                         
  -5  14   4        132.82        140.21        12.41 o                         
  -4  14   4       5201.14       5092.60        50.18 o                         
  -3  14   4        615.20        607.17        22.43 o                         
  -2  14   4        694.82        744.56        20.76 o                         
  -1  14   4        221.86        207.19        12.41 o                         
   0  14   4        674.76        651.30        17.53 o                         
   1  14   4        375.59        358.46        13.46 o                         
   2  14   4        704.79        724.12        17.84 o                         
   3  14   4        361.64        386.42        15.13 o                         
   4  14   4       5189.98       5129.74        53.00 o                         
   5  14   4        224.75        205.83        13.04 o                         
  -1  15   4        345.66        316.94        18.05 o                         
   0  15   4         93.22         83.77        11.16 o                         
   1  15   4        332.97        335.40        22.85 o                         
   0   0   5         57.79         56.75         3.96 o                         
   0   1   5         50.99         49.45         2.09 o                         
   1   1   5       4342.78       4531.13        20.86 o                         
  -1   2   5         42.64         43.71         2.09 o                         
   0   2   5          1.22          5.95         1.56 o                         
   1   2   5         70.90         73.13         1.98 o                         
   2   2   5          2.11          5.32         1.46 o                         
  -2   3   5         68.48         77.20         2.71 o                         
  -1   3   5       3782.64       3968.30        22.85 o                         
   0   3   5        769.03        826.67         6.99 o                         
   1   3   5       4063.36       4252.79        17.42 o                         
   2   3   5         97.25        105.47         2.71 o                         
   3   3   5      12766.04      13385.67        53.52 o                         
  -3   4   5        376.35        368.89         5.84 o                         
  -2   4   5        390.15        411.35         5.42 o                         
  -1   4   5        800.89        826.35         7.41 o                         
   0   4   5          4.55          8.87         2.09 o                         
   1   4   5        885.83        903.66         6.16 o                         
   2   4   5        457.99        478.33         4.80 o                         
   3   4   5        258.90        255.39         4.28 o                         
   4   4   5         13.43         14.29         2.19 o                         
  -4   5   5       1853.40       1800.54        15.02 o                         
  -3   5   5         51.61         62.07         3.76 o                         
  -2   5   5         12.83         13.98         1.77 o                         
  -1   5   5       1342.46       1360.39        10.75 o                         
   0   5   5       1599.46       1587.92        14.29 o                         
   1   5   5       1379.36       1393.78         9.81 o                         
   2   5   5          8.36          9.70         2.09 o                         
   3   5   5         47.88         61.45         3.55 o                         
   4   5   5       2744.21       2702.42        18.26 o                         
   5   5   5         38.64         42.04         2.92 o                         
  -5   6   5       1698.81       1650.41        14.71 o                         
  -4   6   5        970.87        985.76        10.33 o                         
  -3   6   5        394.90        389.65         5.74 o                         
  -2   6   5       3410.63       3431.44        22.85 o                         
  -1   6   5        868.70        877.26         7.93 o                         
   0   6   5          6.21          7.20         1.88 o                         
   1   6   5        575.34        587.03         6.89 o                         
   2   6   5       3203.59       3283.20        18.78 o                         
   3   6   5        595.90        611.45         6.68 o                         
   4   6   5        929.80        953.84        10.02 o                         
   5   6   5       1174.76       1159.98         9.91 o                         
   6   6   5         14.86         15.75         2.61 o                         
  -6   7   5         93.18         84.71         4.80 o                         
  -5   7   5        376.15        389.86         7.82 o                         
  -4   7   5        551.27        529.34         7.51 o                         
  -3   7   5        864.92        825.21         8.87 o                         
  -2   7   5        230.67        218.35         5.01 o                         
  -1   7   5          2.28          2.40         2.40 o                         
   0   7   5       2028.64       2038.92        20.13 o                         
   1   7   5          3.66          3.86         2.09 o                         
   2   7   5        315.01        309.01         4.80 o                         
   3   7   5        812.69        773.88         7.72 o                         
   4   7   5        359.99        350.95         5.95 o                         
   5   7   5        403.05        412.81         8.24 o                         
   6   7   5        144.81        153.67         5.42 o                         
   7   7   5       1032.18       1037.30        13.56 o                         
  -7   8   5        140.75        128.74         6.57 o                         
  -6   8   5         33.82         30.88         4.80 o                         
  -5   8   5         55.06         50.18         4.28 o                         
  -4   8   5       2129.10       2076.79        19.93 o                         
  -3   8   5        215.25        201.24         5.01 o                         
  -2   8   5       5808.00       5658.67        22.12 o                         
  -1   8   5        461.70        460.80         6.36 o                         
   0   8   5          0.00         -1.36         2.40 o                         
   1   8   5        513.41        517.55         6.99 o                         
   2   8   5       6023.02       5867.11        34.43 o                         
   3   8   5        131.89        137.08         4.59 o                         
   4   8   5       2050.00       2021.18        13.35 o                         
   5   8   5         47.38         49.45         3.55 o                         
   6   8   5         24.61         24.62         4.80 o                         
   7   8   5         83.20         79.91         5.22 o                         
   8   8   5          2.61          6.78         4.90 o                         
  -8   9   5        187.01        212.09        10.54 o                         
  -7   9   5       3921.46       3917.07        30.88 o                         
  -6   9   5         23.99         23.68         5.32 o                         
  -5   9   5        605.17        596.21        12.31 o                         
  -4   9   5         59.37         56.23         6.36 o                         
  -3   9   5       1463.04       1400.77        18.15 o                         
  -2   9   5         68.37         65.72         3.76 o                         
  -1   9   5       1207.08       1185.86        10.33 o                         
   0   9   5        341.09        338.12         5.53 o                         
   1   9   5       1326.60       1314.91        14.29 o                         
   2   9   5         69.34         71.98         3.96 o                         
   3   9   5       1487.12       1433.42        16.38 o                         
   4   9   5         38.26         43.29         4.07 o                         
   5   9   5        578.97        584.32        10.02 o                         
   6   9   5         37.87         39.85         4.90 o                         
   7   9   5       3943.47       3897.35        27.12 o                         
   8   9   5        179.29        187.16         7.82 o                         
   9   9   5       4440.49       4497.01        46.95 o                         
  -9  10   5        116.19        115.49         8.55 o                         
  -8  10   5        593.08        557.30        16.17 o                         
  -7  10   5        186.23        207.19         9.49 o                         
  -6  10   5         23.74         29.63         5.84 o                         
  -5  10   5        377.76        389.13        11.16 o                         
  -4  10   5       1967.16       1993.95        32.34 o                         
  -3  10   5         59.16         61.03         4.49 o                         
  -2  10   5       3164.37       3100.84        21.39 o                         
  -1  10   5         54.08         51.64         4.80 o                         
   0  10   5         16.81         14.40         3.44 o                         
   1  10   5         37.39         38.60         4.49 o                         
   2  10   5       3223.81       3175.53        20.34 o                         
   3  10   5         36.61         36.41         3.96 o                         
   4  10   5       2078.85       2123.63        19.61 o                         
   5  10   5        477.32        500.86         9.91 o                         
   6  10   5         38.84         33.80         5.22 o                         
   7  10   5        307.05        316.21         9.18 o                         
   8  10   5        513.14        491.37        11.58 o                         
   9  10   5        137.66        139.90         8.66 o                         
  10  10   5         21.16         22.33         7.62 o                         
  -9  11   5       2195.87       2294.51        29.63 o                         
  -8  11   5        379.59        395.70        15.02 o                         
  -7  11   5        592.19        622.40        16.38 o                         
  -6  11   5        469.45        477.39        14.19 o                         
  -5  11   5         23.77         23.16         6.99 o                         
  -4  11   5        159.16        175.37         8.24 o                         
  -3  11   5       2647.07       2632.63        27.96 o                         
  -2  11   5        106.36         97.44         6.05 o                         
  -1  11   5        137.60        135.52         6.89 o                         
   0  11   5         29.23         39.23         5.32 o                         
   1  11   5        147.51        146.89         6.99 o                         
   2  11   5        180.76        192.06         7.20 o                         
   3  11   5       2531.67       2522.88        21.07 o                         
   4  11   5        205.14        224.51         7.09 o                         
   5  11   5         15.85         19.40         4.59 o                         
   6  11   5        492.08        522.46        14.08 o                         
   7  11   5        673.99        720.88        14.81 o                         
   8  11   5        231.85        257.99        10.54 o                         
   9  11   5       2319.28       2375.16        31.82 o                         
  -8  12   5       1318.51       1251.37        25.46 o                         
  -7  12   5        150.58        167.34        11.27 o                         
  -6  12   5         48.39         67.71         8.45 o                         
  -5  12   5        472.14        478.54        15.02 o                         
  -4  12   5       1104.34       1113.98        21.07 o                         
  -3  12   5         23.28         20.13         6.47 o                         
  -2  12   5        485.39        469.77        13.14 o                         
  -1  12   5        130.09        144.59         8.03 o                         
   0  12   5          8.97          9.18         8.35 o                         
   1  12   5        209.24        240.99        12.00 o                         
   2  12   5        534.64        529.55        15.34 o                         
   3  12   5         14.40          8.97         5.53 o                         
   4  12   5       1045.85       1079.76        20.45 o                         
   5  12   5        443.27        472.90        13.04 o                         
   6  12   5         28.59         35.47         6.68 o                         
   7  12   5        237.73        252.67        11.27 o                         
   8  12   5       1478.38       1429.04        30.15 o                         
  -6  13   5         29.68         34.32         8.87 o                         
  -5  13   5        520.10        541.97        17.53 o                         
  -4  13   5         21.45         17.84         8.24 o                         
  -3  13   5        682.90        710.87        26.08 o                         
  -2  13   5        300.76        309.53        12.52 o                         
  -1  13   5        721.75        713.58        17.53 o                         
   0  13   5        888.32        952.48        19.82 o                         
   1  13   5        754.41        741.96        16.59 o                         
   2  13   5        381.70        391.74        13.88 o                         
   3  13   5        680.76        697.83        17.42 o                         
   4  13   5         21.69         34.11         8.14 o                         
   5  13   5        498.84        534.98        19.72 o                         
   6  13   5         26.10         30.46         7.72 o                         
  -4  14   5        377.62        392.89        18.57 o                         
  -3  14   5        245.69        250.80        13.98 o                         
  -2  14   5        153.99        141.78        10.54 o                         
  -1  14   5        455.30        437.95        15.96 o                         
   0  14   5          0.92         16.80         7.93 o                         
   1  14   5        371.83        385.06        14.29 o                         
   2  14   5        153.50        142.82        10.85 o                         
   3  14   5        163.12        178.29        12.83 o                         
   4  14   5        457.08        470.40        20.03 o                         
   0   0   6       1135.29       1178.45        17.53 o                         
   0   1   6       1621.74       1778.00        10.22 o                         
   1   1   6          1.84          2.61         1.67 o                         
  -1   2   6        726.10        814.88         7.72 o                         
   0   2   6       4280.81       4229.84        14.71 o                         
   1   2   6       1199.04       1354.86         9.60 o                         
   2   2   6      36581.67      37069.94       116.95 o                         
  -2   3   6         67.96         55.60         2.50 o                         
  -1   3   6      15700.74      15637.41        61.45 o                         
   0   3   6        530.26        574.41         7.62 o                         
   1   3   6      15473.55      15219.48        65.83 o                         
   2   3   6         61.20         53.00         2.19 o                         
   3   3   6          3.45          7.41         1.98 o                         
  -3   4   6        280.28        278.34         5.63 o                         
  -2   4   6       2960.20       3025.83        21.91 o                         
  -1   4   6         74.73         75.43         3.65 o                         
   0   4   6       4865.73       4746.24        25.14 o                         
   1   4   6        126.12        131.87         3.86 o                         
   2   4   6       3080.54       3183.15        14.81 o                         
   3   4   6        374.55        375.26         6.68 o                         
   4   4   6       1172.33       1076.21         8.66 o                         
  -4   5   6        406.46        409.27         6.47 o                         
  -3   5   6       9704.97       9779.69        46.22 o                         
  -2   5   6        626.47        628.45         8.24 o                         
  -1   5   6       4581.10       4330.20        25.56 o                         
   0   5   6        601.27        584.53        11.06 o                         
   1   5   6       4532.16       4367.65        21.39 o                         
   2   5   6        466.51        468.94         5.84 o                         
   3   5   6       9713.47       9907.38        44.65 o                         
   4   5   6        432.85        432.53         6.78 o                         
   5   5   6          6.79         11.79         3.44 o                         
  -5   6   6        267.28        255.91         5.84 o                         
  -4   6   6      15302.87      14902.96        77.62 o                         
  -3   6   6        414.37        394.56         6.57 o                         
  -2   6   6       1559.40       1452.72        14.08 o                         
  -1   6   6       1568.43       1518.86        14.61 o                         
   0   6   6      18958.81      18947.10        84.29 o                         
   1   6   6       1079.70       1060.46        13.98 o                         
   2   6   6       1538.44       1480.26        10.43 o                         
   3   6   6        507.20        498.88         6.26 o                         
   4   6   6      15043.94      14505.38        59.57 o                         
   5   6   6        419.95        403.53         6.89 o                         
   6   6   6      29874.41      29105.08        84.09 o                         
  -6   7   6        315.79        295.24         7.51 o                         
  -5   7   6       2631.41       2587.14        27.02 o                         
  -4   7   6        369.86        364.61         7.20 o                         
  -3   7   6         53.85         70.73         5.42 o                         
  -2   7   6         23.00         12.21         3.55 o                         
  -1   7   6      31507.86      30728.68       158.26 o                         
   0   7   6         79.93         80.12         3.86 o                         
   1   7   6      31216.45      31376.32       148.35 o                         
   2   7   6         28.15         29.11         2.71 o                         
   3   7   6         67.63         88.47         3.55 o                         
   4   7   6        219.53        217.10         5.01 o                         
   5   7   6       2620.39       2554.18        20.66 o                         
   6   7   6        259.15        258.20         9.08 o                         
   7   7   6          0.18          0.94         4.38 o                         
  -7   8   6         25.45         24.93         4.90 o                         
  -6   8   6        637.12        578.48        11.68 o                         
  -5   8   6        236.62        259.77         7.82 o                         
  -4   8   6         78.33         79.70         6.16 o                         
  -3   8   6        209.98        194.36         6.89 o                         
  -2   8   6       9271.49       9321.81        54.04 o                         
  -1   8   6        171.13        155.86         5.22 o                         
   0   8   6        962.95        969.70        10.43 o                         
   1   8   6        160.40        158.47         4.49 o                         
   2   8   6       8792.93       8695.34        55.71 o                         
   3   8   6        313.97        294.61         6.78 o                         
   4   8   6         86.67         78.14         4.49 o                         
   5   8   6        139.21        131.45         6.36 o                         
   6   8   6        607.68        547.39         9.81 o                         
   7   8   6         40.68         34.11         4.69 o                         
   8   8   6       7533.06       7534.63        56.02 o                         
  -8   9   6         85.17         90.55         8.14 o                         
  -7   9   6        599.90        595.69        13.67 o                         
  -6   9   6        132.21        146.26         7.30 o                         
  -5   9   6        622.85        646.50        12.41 o                         
  -4   9   6        161.94        144.28         6.26 o                         
  -3   9   6       2515.43       2504.41        20.66 o                         
  -2   9   6        172.05        168.90         6.47 o                         
  -1   9   6       4393.05       4415.01        30.98 o                         
   0   9   6         27.90         27.33         5.84 o                         
   1   9   6       4339.92       4393.00        25.35 o                         
   2   9   6        227.40        229.41         7.62 o                         
   3   9   6       2666.69       2692.09        25.98 o                         
   4   9   6         95.34         98.59         4.69 o                         
   5   9   6        636.63        678.53        10.64 o                         
   6   9   6        137.68        141.78         6.57 o                         
   7   9   6        602.33        609.99        11.68 o                         
   8   9   6         64.64         75.84         6.78 o                         
   9   9   6          2.41          3.34         6.78 o                         
  -9  10   6        107.49        135.62         9.39 o                         
  -8  10   6       1650.81       1636.54        25.14 o                         
  -7  10   6        223.51        231.18        10.85 o                         
  -6  10   6       3669.09       3599.72        40.58 o                         
  -5  10   6        633.62        640.45        14.61 o                         
  -4  10   6        860.70        870.17        15.23 o                         
  -3  10   6        885.44        874.03        17.00 o                         
  -2  10   6       1809.02       1769.34        22.95 o                         
  -1  10   6        467.93        454.23        11.37 o                         
   0  10   6          3.86          5.63         6.16 o                         
   1  10   6        680.70        669.66        15.02 o                         
   2  10   6       1607.53       1613.38        19.51 o                         
   3  10   6        663.75        667.78        10.75 o                         
   4  10   6        914.84        904.08        12.62 o                         
   5  10   6        534.12        527.67        12.21 o                         
   6  10   6       3623.41       3658.14        28.58 o                         
   7  10   6        258.93        261.12         9.18 o                         
   8  10   6       1699.09       1647.70        22.01 o                         
   9  10   6        153.37        160.76         9.70 o                         
  10  10   6       2860.62       2928.28        51.22 o                         
  -9  11   6       3895.60       3677.86        47.57 o                         
  -8  11   6        398.17        369.83        13.88 o                         
  -7  11   6       7172.45       7021.35        72.92 o                         
  -6  11   6        152.75        162.33        10.54 o                         
  -5  11   6       1571.25       1478.80        22.33 o                         
  -4  11   6        291.33        311.10        11.37 o                         
  -3  11   6      17423.50      17494.49        72.51 o                         
  -2  11   6        367.74        400.61        12.00 o                         
  -1  11   6       4866.97       4792.98        45.07 o                         
   0  11   6        763.15        774.92        14.81 o                         
   1  11   6       4911.96       4912.54        41.10 o                         
   2  11   6        595.43        612.49        13.35 o                         
   3  11   6      17331.35      17462.88        87.53 o                         
   4  11   6        287.66        302.65         9.60 o                         
   5  11   6       1498.46       1465.97        18.26 o                         
   6  11   6        238.84        244.95         9.18 o                         
   7  11   6       6933.08       6822.51        47.36 o                         
   8  11   6        302.73        309.53        12.62 o                         
   9  11   6       3825.50       3570.71        79.50 o                         
  -7  12   6        120.07        107.45        10.33 o                         
  -6  12   6          8.93          6.89         7.62 o                         
  -5  12   6         48.12         66.45         8.45 o                         
  -4  12   6        203.54        234.52        11.06 o                         
  -3  12   6         26.76         32.55         6.78 o                         
  -2  12   6       7230.81       7290.09        48.30 o                         
  -1  12   6          5.81         -3.34         6.16 o                         
   0  12   6        230.37        257.58        10.22 o                         
   1  12   6          6.98          2.40         6.99 o                         
   2  12   6       7207.23       7320.87        50.70 o                         
   3  12   6         44.57         43.09         7.62 o                         
   4  12   6        198.06        202.60        10.02 o                         
   5  12   6         49.14         60.72         8.24 o                         
   6  12   6          5.81         18.15         7.09 o                         
   7  12   6        194.85        193.00        11.37 o                         
  -5  13   6       1678.96       1685.68        29.00 o                         
  -4  13   6        122.62        130.09        10.64 o                         
  -3  13   6        666.57        683.64        19.40 o                         
  -2  13   6         10.82         -3.13         7.51 o                         
  -1  13   6       1630.85       1571.75        25.56 o                         
   0  13   6          0.56          9.49         7.20 o                         
   1  13   6       1644.72       1636.96        32.34 o                         
   2  13   6          6.37         12.31         7.82 o                         
   3  13   6        720.47        722.45        19.20 o                         
   4  13   6        180.42        160.97        12.41 o                         
   5  13   6       1703.69       1727.20        28.38 o                         
  -2  14   6       2706.97       2593.61        39.12 o                         
  -1  14   6        228.84        216.79        11.89 o                         
   0  14   6          1.32          4.69         7.51 o                         
   1  14   6        150.23        151.27        15.96 o                         
   2  14   6       2820.36       2855.36        56.23 o                         
   0   0   7         17.80         25.35         4.17 o                         
   0   1   7          1.11          3.76         1.88 o                         
   1   1   7        203.46        197.38         3.76 o                         
  -1   2   7        440.33        406.55         7.09 o                         
   0   2   7         27.95         30.67         1.88 o                         
   1   2   7        295.00        283.35         4.28 o                         
   2   2   7         22.21         18.88         1.67 o                         
  -2   3   7         75.39         69.38         2.82 o                         
  -1   3   7       8997.79       9073.52        33.49 o                         
   0   3   7        863.01        798.29         8.35 o                         
   1   3   7       9188.31       9310.23        51.54 o                         
   2   3   7        105.66         95.98         2.82 o                         
   3   3   7        420.85        468.63         6.57 o                         
  -3   4   7        189.81        193.21         4.69 o                         
  -2   4   7        340.76        325.91         5.01 o                         
  -1   4   7        802.49        778.99         8.87 o                         
   0   4   7         97.97        101.30         3.86 o                         
   1   4   7        516.21        519.54         6.99 o                         
   2   4   7        228.46        248.19         4.38 o                         
   3   4   7        173.77        171.41         3.96 o                         
   4   4   7          8.79         11.37         2.50 o                         
  -4   5   7        120.43        108.91         3.76 o                         
  -3   5   7       2610.20       2672.17        20.55 o                         
  -2   5   7        103.74        107.98         5.01 o                         
  -1   5   7        652.64        613.95        10.22 o                         
   0   5   7       1529.28       1556.00        13.04 o                         
   1   5   7        634.53        621.04         8.76 o                         
   2   5   7        163.58        150.85         3.86 o                         
   3   5   7       2683.05       2680.72        13.56 o                         
   4   5   7         83.09         74.49         3.44 o                         
   5   5   7       2338.36       2206.46        22.74 o                         
  -5   6   7       1251.67       1211.62        18.47 o                         
  -4   6   7        525.92        491.06        10.85 o                         
  -3   6   7         17.03         18.36         2.71 o                         
  -2   6   7       1261.73       1266.29        15.75 o                         
  -1   6   7        744.41        740.81        11.06 o                         
   0   6   7          3.91         -0.21         2.82 o                         
   1   6   7        938.18        930.37         9.70 o                         
   2   6   7       1506.85       1466.59        12.83 o                         
   3   6   7         11.74         11.48         2.61 o                         
   4   6   7        387.58        367.22         5.53 o                         
   5   6   7        819.28        791.93        12.31 o                         
   6   6   7         58.63         50.08         3.96 o                         
  -6   7   7        205.50        212.61         6.99 o                         
  -5   7   7       1404.82       1390.33        15.23 o                         
  -4   7   7        641.89        635.44         9.91 o                         
  -3   7   7        524.86        537.06        15.02 o                         
  -2   7   7        434.92        428.57         9.49 o                         
  -1   7   7       2034.47       1975.49        18.88 o                         
   0   7   7         29.66         34.32         3.86 o                         
   1   7   7       1995.30       1948.89        14.29 o                         
   2   7   7        475.71        463.83         6.89 o                         
   3   7   7        505.52        503.89         7.09 o                         
   4   7   7        916.55        911.17        10.22 o                         
   5   7   7       1395.78       1405.56        14.81 o                         
   6   7   7        349.62        353.35        10.12 o                         
   7   7   7       2586.26       2563.25        22.85 o                         
  -7   8   7        544.46        560.95        12.41 o                         
  -6   8   7          5.38          3.86         5.42 o                         
  -5   8   7        355.73        357.73         9.49 o                         
  -4   8   7        950.17        978.36        14.81 o                         
  -3   8   7        688.32        707.95        12.73 o                         
  -2   8   7       2210.27       2201.87        21.49 o                         
  -1   8   7         88.88         98.48         5.84 o                         
   0   8   7         29.26         36.62         4.69 o                         
   1   8   7         78.43         79.18         4.17 o                         
   2   8   7       1998.77       1991.87        15.54 o                         
   3   8   7        420.29        420.95         7.51 o                         
   4   8   7       1019.12       1038.13        13.46 o                         
   5   8   7        595.88        589.22        10.54 o                         
   6   8   7          3.20          7.30         5.01 o                         
   7   8   7        358.01        359.50        10.75 o                         
   8   8   7         18.18         26.08         6.16 o                         
  -8   9   7         97.66         92.22         8.24 o                         
  -7   9   7         59.60         59.99         6.68 o                         
  -6   9   7        831.44        845.65        15.13 o                         
  -5   9   7        192.40        180.90         8.03 o                         
  -4   9   7          9.49         15.02         5.01 o                         
  -3   9   7       4196.60       4183.00        30.67 o                         
  -2   9   7         44.02         43.50         5.53 o                         
  -1   9   7        388.63        399.25         9.91 o                         
   0   9   7        157.00        166.61         6.89 o                         
   1   9   7        406.63        418.76        12.10 o                         
   2   9   7         71.13         78.24         5.84 o                         
   3   9   7       4085.69       4024.42        25.14 o                         
   4   9   7         12.14         15.02         4.90 o                         
   5   9   7        260.45        278.76         9.49 o                         
   6   9   7        544.22        559.49        12.21 o                         
   7   9   7         94.64         94.52         7.51 o                         
   8   9   7         57.47         41.10         7.41 o                         
   9   9   7       9132.11       9215.09        58.32 o                         
  -9  10   7         84.04         82.00        11.37 o                         
  -8  10   7         81.65         78.76         8.35 o                         
  -7  10   7        322.56        303.06        12.00 o                         
  -6  10   7        168.90        213.97         9.70 o                         
  -5  10   7         61.76         64.06         6.89 o                         
  -4  10   7       1714.96       1729.39        27.23 o                         
  -3  10   7         29.81         37.66         6.16 o                         
  -2  10   7       1131.69       1109.49        18.67 o                         
  -1  10   7        352.40        358.88        11.06 o                         
   0  10   7         10.34         25.25         6.26 o                         
   1  10   7        593.95        593.82        13.88 o                         
   2  10   7       1259.33       1271.92        27.02 o                         
   3  10   7         28.75         36.62         6.05 o                         
   4  10   7       1482.58       1544.32        18.67 o                         
   5  10   7         66.81         79.08         6.05 o                         
   6  10   7        174.95        187.47         8.35 o                         
   7  10   7        355.40        363.78        14.81 o                         
   8  10   7        118.08        129.26        10.02 o                         
   9  10   7        135.42        133.54        10.33 o                         
  -8  11   7         16.65          9.91         8.97 o                         
  -7  11   7       2627.90       2582.24        33.59 o                         
  -6  11   7        512.09        516.72        15.44 o                         
  -5  11   7       1387.04       1376.98        22.33 o                         
  -4  11   7        223.13        238.38        10.43 o                         
  -3  11   7         98.93        109.23         8.03 o                         
  -2  11   7        933.28        918.37        18.88 o                         
  -1  11   7       1344.94       1347.77        19.72 o                         
   0  11   7        223.01        229.31         9.28 o                         
   1  11   7       1509.37       1492.78        22.01 o                         
   2  11   7        836.98        825.21        22.01 o                         
   3  11   7         75.79         82.21         8.87 o                         
   4  11   7        132.84        146.16         8.66 o                         
   5  11   7       1336.13       1281.52        21.91 o                         
   6  11   7        560.97        557.61        14.92 o                         
   7  11   7       2703.53       2716.09        36.30 o                         
   8  11   7         27.52         17.84         9.49 o                         
  -6  12   7        411.68        432.84        19.09 o                         
  -5  12   7        575.69        582.34        15.65 o                         
  -4  12   7       1070.79       1098.33        22.01 o                         
  -3  12   7        189.53        190.39         9.91 o                         
  -2  12   7        136.99        141.46        12.10 o                         
  -1  12   7        695.74        706.90        18.99 o                         
   0  12   7         33.99         34.43         6.47 o                         
   1  12   7        486.47        502.95        13.25 o                         
   2  12   7        142.40        167.44        10.43 o                         
   3  12   7        112.06        124.77        10.22 o                         
   4  12   7       1210.13       1210.06        30.88 o                         
   5  12   7        955.43        963.23        21.39 o                         
   6  12   7        332.65        368.89        14.50 o                         
  -4  13   7        352.93        354.29        16.48 o                         
  -3  13   7       1943.29       1961.51        30.88 o                         
  -2  13   7         26.35         17.32         7.72 o                         
  -1  13   7        310.24        302.96        13.14 o                         
   0  13   7        358.36        380.58        16.07 o                         
   1  13   7        298.85        305.88        14.29 o                         
   2  13   7         33.91         30.25         7.51 o                         
   3  13   7       1990.64       1959.84        30.98 o                         
   4  13   7        339.37        315.06        28.17 o                         
   0   0   8     157937.42     156370.02       418.34 o                         
   0   1   8         33.41         49.14         2.61 o                         
   1   1   8        181.91        181.94         3.65 o                         
  -1   2   8       4854.59       4688.45        24.52 o                         
   0   2   8        593.70        611.34         9.18 o                         
   1   2   8       6571.44       6202.61        34.32 o                         
   2   2   8       3735.59       3772.37        16.59 o                         
  -2   3   8       1083.41        984.09        13.98 o                         
  -1   3   8       1539.04       1487.04        14.71 o                         
   0   3   8       2203.29       2114.55        16.80 o                         
   1   3   8       1220.82       1188.67        10.43 o                         
   2   3   8       1234.60       1184.08         9.18 o                         
   3   3   8        162.92        158.89         5.32 o                         
  -3   4   8       4646.20       4520.59        34.74 o                         
  -2   4   8      22247.65      22127.44       102.24 o                         
  -1   4   8        595.00        571.39         8.45 o                         
   0   4   8      27117.67      27215.13       115.49 o                         
   1   4   8        742.69        704.19         8.55 o                         
   2   4   8      21981.76      21984.62       103.39 o                         
   3   4   8       7331.36       7085.20        49.66 o                         
   4   4   8        342.19        334.26         6.89 o                         
  -4   5   8       1283.10       1233.22        12.62 o                         
  -3   5   8      20183.35      19652.02       116.63 o                         
  -2   5   8       1205.15       1193.79        18.26 o                         
  -1   5   8      23329.78      23113.09        87.84 o                         
   0   5   8       1471.98       1484.85        13.14 o                         
   1   5   8      21685.90      21792.87        97.86 o                         
   2   5   8        753.08        728.60        10.95 o                         
   3   5   8      21761.49      21942.47       107.98 o                         
   4   5   8       2149.71       2092.75        20.55 o                         
   5   5   8         61.19         55.08         5.01 o                         
  -5   6   8       1545.39       1567.58        23.16 o                         
  -4   6   8      15313.95      15083.55        73.76 o                         
  -3   6   8        547.52        530.39        10.22 o                         
  -2   6   8       1813.88       1818.27        29.84 o                         
  -1   6   8       3178.97       3098.33        41.73 o                         
   0   6   8         74.18         88.15         5.53 o                         
   1   6   8       2169.97       2168.59        21.80 o                         
   2   6   8       1813.40       1812.12        21.80 o                         
   3   6   8        912.73        910.34        14.40 o                         
   4   6   8      15156.65      15092.21        60.30 o                         
   5   6   8       1065.09       1040.64        13.67 o                         
   6   6   8       3149.55       3348.40        26.60 o                         
  -6   7   8        608.48        614.26        13.35 o                         
  -5   7   8       9246.79       9239.71        46.84 o                         
  -4   7   8        541.09        552.61        13.67 o                         
  -3   7   8       2153.52       2158.27        23.79 o                         
  -2   7   8       1568.87       1541.39        16.90 o                         
  -1   7   8       3487.64       3375.73        26.60 o                         
   0   7   8        862.15        854.73        14.92 o                         
   1   7   8       4037.18       3982.69        32.76 o                         
   2   7   8       1285.04       1278.29        13.25 o                         
   3   7   8       1775.11       1764.44        22.22 o                         
   4   7   8        350.01        353.56         7.62 o                         
   5   7   8       8510.13       8522.06        42.04 o                         
   6   7   8        515.69        509.31        11.58 o                         
   7   7   8         58.74         69.17         6.57 o                         
  -7   8   8       1155.10       1185.23        19.20 o                         
  -6   8   8      12750.10      12497.45        57.48 o                         
  -5   8   8        549.92        550.62        12.10 o                         
  -4   8   8        604.29        576.81        13.35 o                         
  -3   8   8       1334.30       1314.59        21.70 o                         
  -2   8   8      22693.70      22821.19        91.70 o                         
  -1   8   8        368.57        375.78        10.02 o                         
   0   8   8      14620.11      14601.99        62.70 o                         
   1   8   8        524.29        529.24        15.02 o                         
   2   8   8      23315.39      23623.14        79.08 o                         
   3   8   8        784.31        780.03        16.07 o                         
   4   8   8        598.32        577.33        10.22 o                         
   5   8   8        906.75        886.55        13.46 o                         
   6   8   8      12334.57      12331.37        59.36 o                         
   7   8   8        840.92        870.38        17.53 o                         
   8   8   8        511.76        524.86        15.02 o                         
  -8   9   8       1765.09       1797.41        29.42 o                         
  -7   9   8        809.33        797.77        16.69 o                         
  -6   9   8         10.79         12.52         5.84 o                         
  -5   9   8      11184.93      11103.57        60.20 o                         
  -4   9   8       2812.65       2790.89        27.96 o                         
  -3   9   8         60.71         55.60         6.47 o                         
  -2   9   8         16.22         15.96         5.53 o                         
  -1   9   8        541.25        538.11        13.14 o                         
   0   9   8       1481.39       1504.67        22.12 o                         
   1   9   8        760.44        780.45        15.02 o                         
   2   9   8         15.09         24.62         5.84 o                         
   3   9   8         41.14         40.16         6.89 o                         
   4   9   8       3956.92       4039.86        35.47 o                         
   5   9   8      12084.79      11976.24        80.85 o                         
   6   9   8          9.18         18.15         6.57 o                         
   7   9   8        610.47        583.90        17.00 o                         
   8   9   8       1341.37       1352.88        25.04 o                         
   9   9   8         14.08         20.45         8.14 o                         
  -8  10   8       1426.41       1437.80        25.98 o                         
  -7  10   8        401.55        405.20        14.40 o                         
  -6  10   8      15540.19      15558.85        98.17 o                         
  -5  10   8        994.59        993.69        17.21 o                         
  -4  10   8        581.38        573.78        15.23 o                         
  -3  10   8        245.50        252.15        11.89 o                         
  -2  10   8      11917.44      11788.15        79.08 o                         
  -1  10   8       1114.84       1155.29        19.61 o                         
   0  10   8       9241.73       9315.34        52.06 o                         
   1  10   8       1136.67       1168.23        20.34 o                         
   2  10   8      11450.04      11564.89        62.18 o                         
   3  10   8        342.91        345.00        11.68 o                         
   4  10   8        627.39        591.83        18.15 o                         
   5  10   8        742.10        732.15        15.96 o                         
   6  10   8      15709.34      15603.71        68.12 o                         
   7  10   8        547.06        550.73        16.48 o                         
   8  10   8       1473.19       1451.68        26.08 o                         
  -7  11   8        481.59        511.50        19.40 o                         
  -6  11   8        296.64        300.35        11.68 o                         
  -5  11   8       2057.05       1979.35        28.69 o                         
  -4  11   8       1352.54       1411.72        22.53 o                         
  -3  11   8       1564.55       1637.69        31.19 o                         
  -2  11   8        407.65        440.77        13.67 o                         
  -1  11   8        190.97        194.57        12.21 o                         
   0  11   8        328.30        329.25        11.68 o                         
   1  11   8        122.48        125.92         9.49 o                         
   2  11   8        512.70        549.58        15.13 o                         
   3  11   8       1306.76       1333.58        23.26 o                         
   4  11   8        795.51        785.77        18.36 o                         
   5  11   8       1777.21       1691.31        25.14 o                         
   6  11   8        201.12        210.94        16.07 o                         
   7  11   8        380.25        356.79        18.78 o                         
  -5  12   8        241.45        254.34        12.73 o                         
  -4  12   8       3871.50       3786.25        37.66 o                         
  -3  12   8        682.69        679.05        17.11 o                         
  -2  12   8       2436.07       2379.33        29.63 o                         
  -1  12   8        117.34        138.54        10.33 o                         
   0  12   8      21892.07      22042.83        98.90 o                         
   1  12   8        194.81        197.07        10.12 o                         
   2  12   8       2416.01       2344.80        39.12 o                         
   3  12   8        673.06        702.31        19.30 o                         
   4  12   8       3847.30       3868.35        49.35 o                         
   5  12   8        241.81        237.44        16.59 o                         
  -2  13   8        637.27        640.14        57.38 o                         
  -1  13   8       2522.42       2504.21        46.84 o                         
   0  13   8        314.92        298.26        17.21 o                         
   1  13   8       2829.30       2729.96        68.02 o                         
   2  13   8        700.87        740.39        59.46 o                         
   0   0   9         62.67         58.84         6.16 o                         
   0   1   9        798.22        767.72         8.14 o                         
   1   1   9       1427.93       1433.00        11.79 o                         
  -1   2   9        143.77        129.05         3.65 o                         
   0   2   9         36.58         31.92         2.30 o                         
   1   2   9        181.25        172.76         4.17 o                         
   2   2   9         15.45         20.76         2.40 o                         
  -2   3   9        345.20        347.30         5.42 o                         
  -1   3   9         34.25         37.14         3.34 o                         
   0   3   9         70.04         61.03         3.34 o                         
   1   3   9         54.64         59.78         3.13 o                         
   2   3   9        246.91        232.33         4.59 o                         
   3   3   9       3467.81       3553.40        19.30 o                         
  -3   4   9       1300.65       1261.07        17.32 o                         
  -2   4   9         33.21         32.13         4.07 o                         
  -1   4   9          2.28          9.28         2.61 o                         
   0   4   9          0.01          2.92         3.44 o                         
   1   4   9          1.51          5.53         3.03 o                         
   2   4   9         52.70         53.10         3.96 o                         
   3   4   9        799.33        765.43        14.71 o                         
   4   4   9         77.40         71.78         4.38 o                         
  -4   5   9         91.98         96.50         6.68 o                         
  -3   5   9         12.65         14.61         4.49 o                         
  -2   5   9        265.65        260.60         8.45 o                         
  -1   5   9        870.65        864.64        13.67 o                         
   0   5   9         63.12         55.50         4.49 o                         
   1   5   9        965.89        990.87        18.05 o                         
   2   5   9        445.13        440.15         8.97 o                         
   3   5   9         10.10          9.81         4.17 o                         
   4   5   9        108.85        116.95         5.42 o                         
   5   5   9        830.67        860.68        15.65 o                         
  -5   6   9        938.36        943.09        20.55 o                         
  -4   6   9        185.26        185.38         7.09 o                         
  -3   6   9        111.68        103.80         8.66 o                         
  -2   6   9        464.92        467.90        11.79 o                         
  -1   6   9        100.22        101.93         5.84 o                         
   0   6   9         26.44         25.77         4.59 o                         
   1   6   9         80.25         82.73         4.90 o                         
   2   6   9        329.84        346.88         8.24 o                         
   3   6   9        182.43        175.16         6.99 o                         
   4   6   9        185.80        196.34         6.57 o                         
   5   6   9        553.06        569.82        11.79 o                         
   6   6   9         72.59         72.19         6.16 o                         
  -6   7   9        928.30        955.40        16.90 o                         
  -5   7   9         94.07        110.38         6.68 o                         
  -4   7   9        458.19        461.53        11.58 o                         
  -3   7   9       1061.42       1078.92        15.44 o                         
  -2   7   9         15.35          7.41         4.59 o                         
  -1   7   9        201.33        206.88         7.72 o                         
   0   7   9        377.58        386.94         9.49 o                         
   1   7   9        225.63        214.18         7.62 o                         
   2   7   9          9.20          7.62         4.38 o                         
   3   7   9        997.02        995.05        14.19 o                         
   4   7   9        287.92        272.70         9.18 o                         
   5   7   9        104.91        100.46         6.26 o                         
   6   7   9       1527.01       1517.82        21.07 o                         
   7   7   9          4.68         12.94         6.99 o                         
  -7   8   9        101.29        103.28         8.24 o                         
  -6   8   9        116.89        139.69         8.14 o                         
  -5   8   9        742.98        742.69        14.61 o                         
  -4   8   9       1107.90       1170.63        17.84 o                         
  -3   8   9        262.21        248.50         9.18 o                         
  -2   8   9       1239.47       1274.85        18.15 o                         
  -1   8   9        232.29        238.17         8.87 o                         
   0   8   9          9.11         13.46         4.90 o                         
   1   8   9        345.90        334.88         9.60 o                         
   2   8   9       1464.23       1434.88        18.26 o                         
   3   8   9        363.63        358.98        10.85 o                         
   4   8   9       1028.43       1067.03        19.82 o                         
   5   8   9        772.13        787.55        14.61 o                         
   6   8   9        163.01        167.34         8.66 o                         
   7   8   9         60.65         47.15         7.62 o                         
   8   8   9          2.76         17.32         6.89 o                         
  -8   9   9        180.93        169.84        10.64 o                         
  -7   9   9       2691.36       2725.48        30.15 o                         
  -6   9   9         74.36         82.94         7.51 o                         
  -5   9   9        551.23        529.86        14.71 o                         
  -4   9   9          7.04          2.71         6.05 o                         
  -3   9   9         13.48         18.05         5.01 o                         
  -2   9   9        258.10        261.02        10.12 o                         
  -1   9   9        585.80        601.95        14.19 o                         
   0   9   9         16.58         16.90         5.74 o                         
   1   9   9        675.22        662.56        15.54 o                         
   2   9   9        186.45        182.46        10.54 o                         
   3   9   9         13.41         20.97         7.93 o                         
   4   9   9         11.44         10.85         6.89 o                         
   5   9   9        539.59        526.94        14.19 o                         
   6   9   9         60.26         55.71         7.93 o                         
   7   9   9       2603.08       2658.81        32.34 o                         
   8   9   9        160.95        151.69        11.27 o                         
  -7  10   9        154.51        164.21        12.21 o                         
  -6  10   9        351.38        346.67        12.00 o                         
  -5  10   9        362.03        367.54        12.21 o                         
  -4  10   9       1317.96       1380.00        22.01 o                         
  -3  10   9          5.27         14.61         7.41 o                         
  -2  10   9       1112.55       1133.28        23.37 o                         
  -1  10   9         22.03          6.05         6.36 o                         
   0  10   9         41.53         48.82         6.89 o                         
   1  10   9         35.42         23.99         6.99 o                         
   2  10   9       1077.90       1095.41        21.70 o                         
   3  10   9          4.56         20.45         7.41 o                         
   4  10   9       1555.00       1601.38        34.11 o                         
   5  10   9        587.99        588.39        15.34 o                         
   6  10   9        247.32        256.12        13.98 o                         
   7  10   9        255.93        263.11        13.25 o                         
  -5  11   9         65.90         65.10         8.14 o                         
  -4  11   9        381.31        380.26        14.92 o                         
  -3  11   9       1242.77       1214.96        22.43 o                         
  -2  11   9        116.11        108.91         9.28 o                         
  -1  11   9         70.06         84.19         9.18 o                         
   0  11   9        206.00        216.68        11.27 o                         
   1  11   9         55.43         63.53         9.08 o                         
   2  11   9        115.99        112.57        13.56 o                         
   3  11   9       1110.38       1156.23        26.81 o                         
   4  11   9        260.17        243.60        12.62 o                         
   5  11   9        109.14        115.59        10.75 o                         
  -3  12   9        271.22        280.53        13.98 o                         
  -2  12   9        190.77        214.49        13.25 o                         
  -1  12   9        196.25        234.73        12.10 o                         
   0  12   9         24.68         15.96         8.87 o                         
   1  12   9        276.09        305.04        13.88 o                         
   2  12   9        233.94        258.31        16.38 o                         
   3  12   9        310.08        315.37        21.91 o                         
   0   0  10          2.70          8.03         5.22 o                         
   0   1  10        158.03        144.07         4.59 o                         
   1   1  10         12.66         13.35         3.13 o                         
  -1   2  10       2948.06       2747.49        25.87 o                         
   0   2  10       1526.21       1527.10        12.94 o                         
   1   2  10       4187.50       3993.44        37.24 o                         
   2   2  10      14815.57      14994.46        40.37 o                         
  -2   3  10       7702.74       7452.21        98.59 o                         
  -1   3  10      10521.35      10693.05        43.71 o                         
   0   3  10       1581.21       1550.37        16.27 o                         
   1   3  10      10307.82      10454.57        48.72 o                         
   2   3  10       4593.83       4435.36        55.92 o                         
   3   3  10         26.95         24.52         5.11 o                         
  -3   4  10       2751.00       2700.75        21.28 o                         
  -2   4  10        490.66        491.89        10.85 o                         
  -1   4  10        279.99        250.48         7.93 o                         
   0   4  10       1791.69       1753.49        17.53 o                         
   1   4  10        339.52        316.31         9.28 o                         
   2   4  10        525.96        503.37        11.27 o                         
   3   4  10       3640.61       3570.82        42.56 o                         
   4   4  10        659.56        633.77        11.89 o                         
  -4   5  10        236.52        258.93         9.28 o                         
  -3   5  10       4144.88       4123.84        29.94 o                         
  -2   5  10       1726.25       1667.31        22.95 o                         
  -1   5  10       1541.68       1485.27        18.36 o                         
   0   5  10         37.37         41.42         5.11 o                         
   1   5  10       1515.78       1508.01        16.17 o                         
   2   5  10       1719.68       1647.60        17.84 o                         
   3   5  10       4061.27       4188.84        29.21 o                         
   4   5  10        147.54        154.19        10.43 o                         
   5   5  10          0.46          3.86         4.80 o                         
  -5   6  10        195.40        201.24         8.66 o                         
  -4   6  10       6629.65       6472.29        41.52 o                         
  -3   6  10       1108.76       1085.60        18.78 o                         
  -2   6  10        192.07        186.53         8.24 o                         
  -1   6  10        141.96        128.63         6.99 o                         
   0   6  10       9775.83       9870.25        50.91 o                         
   1   6  10        133.99        139.69         6.68 o                         
   2   6  10        189.98        178.71         8.14 o                         
   3   6  10        776.52        759.59        13.67 o                         
   4   6  10       6568.44       6489.71        39.12 o                         
   5   6  10        151.58        161.81         7.93 o                         
   6   6  10      13544.31      13503.87        58.63 o                         
  -6   7  10        534.00        557.93        15.23 o                         
  -5   7  10       2851.25       2892.71        39.43 o                         
  -4   7  10       1732.16       1725.74        23.37 o                         
  -3   7  10          3.91         10.95         5.74 o                         
  -2   7  10       1422.04       1405.04        18.15 o                         
  -1   7  10       8715.07       8701.29        45.80 o                         
   0   7  10        824.26        835.22        16.38 o                         
   1   7  10       8891.57       8828.77        55.81 o                         
   2   7  10       2048.37       2020.87        23.58 o                         
   3   7  10          2.99          5.42         5.63 o                         
   4   7  10       1768.13       1750.46        23.79 o                         
   5   7  10       2852.73       2898.03        28.17 o                         
   6   7  10        706.45        712.85        16.27 o                         
   7   7  10          0.01          0.63         6.89 o                         
  -7   8  10        421.31        414.38        13.77 o                         
  -6   8  10        726.24        698.04        15.75 o                         
  -5   8  10       1332.85       1369.99        20.97 o                         
  -4   8  10        410.98        434.72        13.14 o                         
  -3   8  10       1251.59       1248.97        18.99 o                         
  -2   8  10       5199.80       5167.61        36.83 o                         
  -1   8  10        264.11        260.92         9.18 o                         
   0   8  10        210.79        203.02         8.24 o                         
   1   8  10        428.92        432.22        13.04 o                         
   2   8  10       4928.01       4906.17        38.50 o                         
   3   8  10        855.07        846.07        17.74 o                         
   4   8  10        375.42        391.63        12.21 o                         
   5   8  10        879.51        894.06        18.47 o                         
   6   8  10        720.67        707.63        16.90 o                         
   7   8  10        708.39        729.54        18.67 o                         
   8   8  10       3038.06       2801.95        35.05 o                         
  -7   9  10        393.92        362.01        16.17 o                         
  -6   9  10         86.37         83.98         8.24 o                         
  -5   9  10       1231.26       1293.62        22.64 o                         
  -4   9  10        138.24        142.61         9.81 o                         
  -3   9  10        572.25        507.64        15.02 o                         
  -2   9  10        207.16        210.84         9.70 o                         
  -1   9  10       1767.07       1747.64        24.10 o                         
   0   9  10         45.09         47.36         8.76 o                         
   1   9  10       1753.71       1761.00        30.98 o                         
   2   9  10        265.21        281.05        12.73 o                         
   3   9  10        612.74        575.35        17.32 o                         
   4   9  10        181.53        202.39        11.58 o                         
   5   9  10       1189.81       1242.82        24.31 o                         
   6   9  10        142.99        131.55        10.43 o                         
   7   9  10        368.94        379.01        15.13 o                         
  -5  10  10        470.35        511.09        15.65 o                         
  -4  10  10        392.61        364.82        14.08 o                         
  -3  10  10        630.94        659.75        20.97 o                         
  -2  10  10        720.91        688.12        17.63 o                         
  -1  10  10         50.23         51.74         7.20 o                         
   0  10  10       1525.08       1671.07        27.23 o                         
   1  10  10         85.45         87.84         9.08 o                         
   2  10  10        654.25        639.51        18.05 o                         
   3  10  10        391.08        416.57        20.55 o                         
   4  10  10        415.78        396.75        15.23 o                         
   5  10  10        283.81        277.29        13.88 o                         
  -3  11  10       7589.77       7216.23        68.54 o                         
  -2  11  10        388.17        391.84        14.61 o                         
  -1  11  10       1877.67       1930.11        32.76 o                         
   0  11  10         64.42         83.15        10.95 o                         
   1  11  10       1898.54       1932.40        35.05 o                         
   2  11  10        466.85        485.00        17.32 o                         
   3  11  10       7700.37       7242.00        71.98 o                         
   0   0  11        143.26        144.07        11.06 o                         
   0   1  11        105.93        116.95         5.42 o                         
   1   1  11       1266.59       1324.61        20.76 o                         
  -1   2  11        603.52        600.60        10.95 o                         
   0   2  11         90.47         91.60         5.74 o                         
   1   2  11        420.59        436.39        10.22 o                         
   2   2  11        186.93        177.25         7.82 o                         
  -2   3  11        337.82        347.30        10.22 o                         
  -1   3  11       2656.54       2723.91        23.79 o                         
   0   3  11       1396.56       1347.66        23.79 o                         
   1   3  11       2716.22       2777.74        25.56 o                         
   2   3  11        506.50        491.26        11.89 o                         
   3   3  11        207.23        206.88        10.02 o                         
  -3   4  11        191.59        179.54         8.24 o                         
  -2   4  11        134.06        117.99         7.09 o                         
  -1   4  11        943.19        945.39        21.70 o                         
   0   4  11        223.52        220.96         8.45 o                         
   1   4  11        830.35        817.17        15.13 o                         
   2   4  11        178.85        179.23         8.14 o                         
   3   4  11        292.18        313.29        10.75 o                         
   4   4  11         15.56         18.47         5.32 o                         
  -4   5  11        446.00        436.49        12.00 o                         
  -3   5  11       3487.09       3650.42        31.40 o                         
  -2   5  11        143.30        158.78         8.45 o                         
  -1   5  11        893.86        892.18        15.54 o                         
   0   5  11        909.91        931.72        14.92 o                         
   1   5  11        825.47        823.75        15.44 o                         
   2   5  11         96.50         97.65         9.91 o                         
   3   5  11       3746.82       3948.68        34.64 o                         
   4   5  11        344.44        331.33        10.64 o                         
   5   5  11        219.60        204.37         9.08 o                         
  -5   6  11       1624.23       1670.55        23.26 o                         
  -4   6  11        528.39        522.67        13.35 o                         
  -3   6  11        178.19        170.26         8.35 o                         
  -2   6  11        195.73        193.10         8.97 o                         
  -1   6  11        443.53        465.08        11.79 o                         
   0   6  11         58.62         63.74         7.93 o                         
   1   6  11        745.23        761.57        14.81 o                         
   2   6  11        331.41        344.48        12.83 o                         
   3   6  11        105.22        104.74         7.41 o                         
   4   6  11        311.79        330.92        14.29 o                         
   5   6  11       1291.39       1316.26        21.18 o                         
   6   6  11        100.94         95.25         8.03 o                         
  -6   7  11        275.96        286.06        11.06 o                         
  -5   7  11       1279.64       1268.48        21.39 o                         
  -4   7  11        597.17        621.57        14.50 o                         
  -3   7  11        460.08        448.07        12.52 o                         
  -2   7  11        856.42        864.22        16.17 o                         
  -1   7  11       1777.82       1824.43        21.39 o                         
   0   7  11         91.74         90.97         7.20 o                         
   1   7  11       1836.98       1885.87        27.33 o                         
   2   7  11        738.03        755.94        15.54 o                         
   3   7  11        361.31        359.92        11.79 o                         
   4   7  11       1000.39       1070.68        17.84 o                         
   5   7  11       1405.90       1409.11        23.47 o                         
   6   7  11        343.59        344.90        13.35 o                         
   7   7  11       3389.32       3379.59        37.87 o                         
  -6   8  11        311.56        341.25        12.83 o                         
  -5   8  11        163.09        169.84         9.91 o                         
  -4   8  11       1402.60       1438.63        22.85 o                         
  -3   8  11       1007.70       1004.54        18.88 o                         
  -2   8  11       1669.46       1747.85        23.99 o                         
  -1   8  11        221.32        230.45         9.91 o                         
   0   8  11         87.77         89.30         7.93 o                         
   1   8  11        228.86        228.68        11.58 o                         
   2   8  11       1270.88       1356.84        22.33 o                         
   3   8  11        816.83        820.72        18.26 o                         
   4   8  11       1704.73       1761.21        25.56 o                         
   5   8  11        274.69        289.50        11.89 o                         
   6   8  11        193.05        198.74        11.16 o                         
  -5   9  11       1247.78       1221.64        25.87 o                         
  -4   9  11        154.65        129.36        10.02 o                         
  -3   9  11       2358.39       2401.97        33.38 o                         
  -2   9  11        140.68        131.34        10.95 o                         
  -1   9  11        474.80        478.12        15.34 o                         
   0   9  11        291.93        320.38        13.35 o                         
   1   9  11        533.87        520.06        16.27 o                         
   2   9  11        205.43        223.57        13.56 o                         
   3   9  11       2198.54       2214.39        29.73 o                         
   4   9  11        152.67        160.87        10.33 o                         
   5   9  11       1413.17       1461.79        25.87 o                         
  -3  10  11        231.66        239.63        18.05 o                         
  -2  10  11       1283.03       1305.31        32.65 o                         
  -1  10  11        307.63        307.86        15.54 o                         
   0  10  11         40.46         30.36         8.03 o                         
   1  10  11        506.40        528.09        19.61 o                         
   2  10  11       1679.88       1694.86        28.90 o                         
   3  10  11        230.05        239.11        13.25 o                         
   0   0  12      46758.18      48026.41       292.73 o                         
   0   1  12         62.38         62.70         7.09 o                         
   1   1  12        285.39        291.27        10.02 o                         
  -1   2  12       2862.04       2845.45        37.45 o                         
   0   2  12         62.82         83.36         8.03 o                         
   1   2  12       3334.80       3346.94        35.89 o                         
   2   2  12        152.57        164.00         8.14 o                         
  -2   3  12        311.36        286.16        10.43 o                         
  -1   3  12       1391.29       1332.33        20.86 o                         
   0   3  12       1210.82       1160.19        22.01 o                         
   1   3  12        998.43        944.24        17.53 o                         
   2   3  12        498.68        482.50        13.56 o                         
   3   3  12        292.00        286.27        10.12 o                         
  -3   4  12       2810.83       2723.18        35.37 o                         
  -2   4  12       6617.26       6756.89        43.29 o                         
  -1   4  12        715.71        708.36        15.96 o                         
   0   4  12       8643.95       8807.39        59.46 o                         
   1   4  12        733.83        708.15        16.07 o                         
   2   4  12       6458.47       6484.81        46.11 o                         
   3   4  12       4627.09       4613.75        41.31 o                         
   4   4  12        861.42        864.95        23.37 o                         
  -4   5  12        926.58        871.63        17.63 o                         
  -3   5  12       9156.89       9207.58        53.73 o                         
  -2   5  12       1039.08       1058.79        18.78 o                         
  -1   5  12       4712.49       4795.69        41.83 o                         
   0   5  12        689.28        711.91        18.15 o                         
   1   5  12       3856.88       3981.86        47.88 o                         
   2   5  12        801.34        815.40        16.48 o                         
   3   5  12      10598.11      10878.96        84.82 o                         
   4   5  12       1470.16       1426.64        22.64 o                         
   5   5  12        171.39        176.31         9.49 o                         
  -5   6  12       1256.10       1254.92        21.60 o                         
  -4   6  12       1595.81       1571.96        22.64 o                         
  -3   6  12        344.33        358.67        11.58 o                         
  -2   6  12       1029.58        990.46        19.30 o                         
  -1   6  12       2011.67       1994.06        33.07 o                         
   0   6  12        215.55        224.30        11.89 o                         
   1   6  12       1630.03       1581.14        30.05 o                         
   2   6  12       1059.02       1064.32        19.93 o                         
   3   6  12        571.82        590.69        14.92 o                         
   4   6  12       1587.09       1580.93        23.58 o                         
   5   6  12        918.65        901.36        18.57 o                         
   6   6  12       2027.55       2022.64        27.65 o                         
  -5   7  12       1900.05       1792.61        32.44 o                         
  -4   7  12        853.69        855.15        18.26 o                         
  -3   7  12       2543.14       2578.90        35.16 o                         
  -2   7  12        770.63        749.05        17.84 o                         
  -1   7  12        197.57        213.87        13.88 o                         
   0   7  12        976.73        975.96        20.13 o                         
   1   7  12        250.06        250.90        10.95 o                         
   2   7  12        573.48        533.93        16.17 o                         
   3   7  12       2082.96       2078.67        27.65 o                         
   4   7  12        501.87        497.42        14.81 o                         
   5   7  12       1495.29       1422.36        24.62 o                         
  -4   8  12        132.93        123.10        10.75 o                         
  -3   8  12        990.05        925.36        31.19 o                         
  -2   8  12      11233.06      11151.14        99.42 o                         
  -1   8  12        188.44        199.68        12.00 o                         
   0   8  12       1363.19       1359.56        39.12 o                         
   1   8  12        276.20        282.62        12.73 o                         
   2   8  12      11442.25      11274.87        86.59 o                         
   3   8  12        582.19        545.51        15.13 o                         
   4   8  12        150.05        133.85        10.12 o                         
  -1   9  12        346.52        319.75        18.15 o                         
   0   9  12       1936.88       1922.07        52.79 o                         
   1   9  12        544.43        541.44        18.88 o                         
   0   0  13        150.93        171.93        24.62 o                         
   0   1  13        305.88        336.76        14.71 o                         
   1   1  13        334.07        321.53        15.13 o                         
  -1   2  13         48.47         47.88        10.64 o                         
   0   2  13         78.13         70.11         7.62 o                         
   1   2  13         51.21         46.11         7.62 o                         
   2   2  13         46.10         42.88         7.72 o                         
  -2   3  13         83.88         95.46         9.28 o                         
  -1   3  13        239.36        245.48        12.21 o                         
   0   3  13        319.50        331.02        13.14 o                         
   1   3  13        198.39        202.91        11.27 o                         
   2   3  13         59.64         44.13         7.72 o                         
   3   3  13        985.60       1009.76        21.80 o                         
  -3   4  13        110.46        114.76         8.76 o                         
  -2   4  13        160.64        158.78        10.33 o                         
  -1   4  13        264.61        271.24        12.31 o                         
   0   4  13         13.42         20.66         7.30 o                         
   1   4  13        435.35        450.26        15.13 o                         
   2   4  13        107.20         98.17         9.08 o                         
   3   4  13         87.75         92.22         8.66 o                         
   4   4  13         74.90         67.08         7.72 o                         
  -4   5  13        791.61        753.95        18.99 o                         
  -3   5  13         14.33         12.10         6.89 o                         
  -2   5  13        198.97        204.27        11.27 o                         
  -1   5  13        498.38        474.47        15.54 o                         
   0   5  13        111.07        141.88        10.95 o                         
   1   5  13        546.81        571.80        16.59 o                         
   2   5  13        233.76        228.37        11.68 o                         
   3   5  13         22.31         24.20         7.09 o                         
   4   5  13       1138.02       1128.27        21.07 o                         
   5   5  13       1466.22       1475.98        25.56 o                         
  -4   6  13         97.00         92.74        11.58 o                         
  -3   6  13        232.28        243.39        11.89 o                         
  -2   6  13        189.97        193.31        10.95 o                         
  -1   6  13        471.43        509.73        16.69 o                         
   0   6  13         38.17         34.64         8.87 o                         
   1   6  13        290.34        312.56        16.27 o                         
   2   6  13        120.58        110.06         9.28 o                         
   3   6  13        147.63        159.51        10.22 o                         
   4   6  13        138.37        157.95        10.95 o                         
  -2   7  13          4.93          0.83         8.24 o                         
  -1   7  13        121.36        119.66        10.54 o                         
   0   7  13       1350.19       1354.34        26.19 o                         
   1   7  13        129.81        155.76        11.58 o                         
   2   7  13          2.93         -5.63         8.45 o                         
   0   0  14        260.30        348.76        32.55 o                         
   0   1  14        356.46        382.35        16.27 o                         
   1   1  14         33.55         43.50         9.28 o                         
  -1   2  14        210.67        210.21        17.53 o                         
   0   2  14        716.84        833.87        22.85 o                         
   1   2  14        170.62        175.58        12.31 o                         
   2   2  14       7721.30       7817.14        66.45 o                         
  -2   3  14       1020.09       1013.83        26.19 o                         
  -1   3  14       6696.79       6984.94        62.80 o                         
   0   3  14        277.92        295.13        15.13 o                         
   1   3  14       6884.60       7050.46        64.16 o                         
   2   3  14        629.14        639.40        20.76 o                         
   3   3  14         37.55         48.93         9.28 o                         
  -3   4  14        923.82        903.24        37.77 o                         
  -2   4  14         17.02         36.10        13.35 o                         
  -1   4  14         76.05         70.73        10.75 o                         
   0   4  14        432.94        423.87        19.93 o                         
   1   4  14         55.14         55.19         9.81 o                         
   2   4  14         25.61         34.95        11.48 o                         
   3   4  14       1195.60       1196.39        37.66 o                         
   0   5  14        177.57        179.02        14.92 o                         
                                                                                
